# Supplementary material for: Review of the Arabian Crematogaster Lund (Hymenoptera, Formicidae), synoptic list, distribution, and description of two new species from Oman and Saudi Arabia
Source: Zookeys. 2019 Dec 10;898:27–81. doi: 10.3897/zookeys.898.37531 (PMC6917628; doi:10.3897/zookeys.898.37531)
Supplement: XML Treatment for Crematogaster acaciae [file zookeys.898.37531-treatment1.xml]

<!DOCTYPE tp:taxon-treatment
  PUBLIC "-//TaxonX//DTD Taxonomic Treatment Publishing DTD v0 20100105//EN" "tax-treatment-NSO.dtd">
<tp:taxon-treatment xmlns:tp="http://www.plazi.org/taxpub"><tp:treatment-meta><kwd-group><label>Taxon classification</label><kwd><named-content xmlns:xlink="http://www.w3.org/1999/xlink" content-type="kingdom">Animalia</named-content></kwd><kwd><named-content xmlns:xlink="http://www.w3.org/1999/xlink" content-type="order">Hymenoptera</named-content></kwd><kwd><named-content xmlns:xlink="http://www.w3.org/1999/xlink" content-type="family">Formicidae</named-content></kwd></kwd-group><mixed-citation publication-type="journal"><person-group><name><surname>Sharaf</surname><given-names>Mostafa R.</given-names></name><name><surname>Aldawood</surname><given-names>Abdulrahman S.</given-names></name><name><surname>Garcia</surname><given-names>Francisco Hita</given-names></name></person-group><article-title>Review of the Arabian <italic><tp:taxon-name><tp:taxon-name-part taxon-name-part-type="genus" reg="Crematogaster">Crematogaster</tp:taxon-name-part></tp:taxon-name></italic> Lund (<tp:taxon-name><tp:taxon-name-part taxon-name-part-type="order">Hymenoptera</tp:taxon-name-part></tp:taxon-name>, <tp:taxon-name><tp:taxon-name-part taxon-name-part-type="family">Formicidae</tp:taxon-name-part></tp:taxon-name>), synoptic list, distribution, and description of two new species from Oman and Saudi Arabia</article-title><source>Zookeys</source><day>10</day><month>12</month><year>2019</year><volume>898</volume><fpage>27</fpage><lpage>81</lpage><pub-id pub-id-type="doi">10.3897/zookeys.898.37531</pub-id></mixed-citation></tp:treatment-meta><tp:nomenclature><tp:taxon-name><object-id xmlns:xlink="http://www.w3.org/1999/xlink" content-type="arpha" xlink:type="simple">77C5AECA-756D-5B9F-BCF6-2EDD62BE9934</object-id>
              <tp:taxon-name-part taxon-name-part-type="genus" reg="Crematogaster">Crematogaster</tp:taxon-name-part>
              <tp:taxon-name-part taxon-name-part-type="species" reg="acaciae">acaciae</tp:taxon-name-part>
            </tp:taxon-name><tp:taxon-authority>Forel</tp:taxon-authority><xref ref-type="fig" rid="F5">Figure 5A–C</xref></tp:nomenclature><tp:treatment-sec sec-type="Taxonomic history" id="SECID0E2ZAG"><title>Taxonomic history.</title><p><italic><tp:taxon-name><tp:taxon-name-part taxon-name-part-type="genus" reg="Crematogaster">Crematogaster</tp:taxon-name-part> <tp:taxon-name-part taxon-name-part-type="species" reg="acaciae">acaciae</tp:taxon-name-part></tp:taxon-name></italic> Forel, 1892: 141 (w.) Ethiopia.</p><p>Combination in <tp:taxon-name><tp:taxon-name-part taxon-name-part-type="genus" reg="Crematogaster">Crematogaster</tp:taxon-name-part> (<tp:taxon-name-part taxon-name-part-type="subgenus" reg="Acrocoelia">Acrocoelia</tp:taxon-name-part>)</tp:taxon-name>: <xref ref-type="bibr" rid="B38">Emery 1922</xref>: 144; in <italic><tp:taxon-name><tp:taxon-name-part taxon-name-part-type="genus" reg="Crematogaster">Crematogaster</tp:taxon-name-part></tp:taxon-name></italic>. (<italic><tp:taxon-name><tp:taxon-name-part taxon-name-part-type="genus" reg="Crematogaster">Crematogaster</tp:taxon-name-part></tp:taxon-name></italic>): <xref ref-type="bibr" rid="B10">Bolton 1995</xref>: 166.</p><p>Subspecies of <italic><tp:taxon-name><tp:taxon-name-part taxon-name-part-type="genus" reg="Crematogaster">C.</tp:taxon-name-part> <tp:taxon-name-part taxon-name-part-type="species" reg="brunneipennis">brunneipennis</tp:taxon-name-part></tp:taxon-name></italic>: <xref ref-type="bibr" rid="B101">Wheeler 1922</xref>: 152.</p><p>Status as species: <xref ref-type="bibr" rid="B38">Emery 1922</xref>: 144; <xref ref-type="bibr" rid="B24">Collingwood 1985</xref>: 260.</p><p>Current subspecies: <italic><tp:taxon-name><tp:taxon-name-part taxon-name-part-type="genus" reg="Crematogaster">C.</tp:taxon-name-part> <tp:taxon-name-part taxon-name-part-type="species" reg="acaciae">acaciae</tp:taxon-name-part> <tp:taxon-name-part taxon-name-part-type="subspecies" reg="generosa">generosa</tp:taxon-name-part></tp:taxon-name></italic> Santschi, <italic><tp:taxon-name><tp:taxon-name-part taxon-name-part-type="genus" reg="Crematogaster">C.</tp:taxon-name-part> <tp:taxon-name-part taxon-name-part-type="species" reg="acaciae">acaciae</tp:taxon-name-part> <tp:taxon-name-part taxon-name-part-type="subspecies" reg="gloriosa">gloriosa</tp:taxon-name-part></tp:taxon-name></italic> Santschi, <italic><tp:taxon-name><tp:taxon-name-part taxon-name-part-type="genus" reg="Crematogaster">C.</tp:taxon-name-part> <tp:taxon-name-part taxon-name-part-type="species" reg="acaciae">acaciae</tp:taxon-name-part> <tp:taxon-name-part taxon-name-part-type="subspecies" reg="victoriosa">victoriosa</tp:taxon-name-part></tp:taxon-name></italic> Santschi.</p></tp:treatment-sec><tp:treatment-sec sec-type="material" id="SECID0EZ4AG"><title>Material examined.</title><p><bold><abbrev xmlns:xlink="http://www.w3.org/1999/xlink" xlink:title="Kingdom of Saudi Arabia" id="ABBRID0EA5AG" xlink:type="simple">KSA</abbrev></bold>: Jebel Dhablah, <named-content xmlns:xlink="http://www.w3.org/1999/xlink" content-type="dwc:verbatimCoordinates" xlink:type="simple"><named-content content-type="geo-json" specific-use="{&#34;type&#34;:&#34;Point&#34;,&#34;coordinates&#34;:[41.340630,27.791750]}" id="NCID0EH5AG" xlink:type="simple">27.79175N, 41.34063E</named-content></named-content>, 03.v.1985, 950 m (W. Buttiker) (1 w, <named-content xmlns:xlink="http://www.w3.org/1999/xlink" content-type="dwc:institutional_code" xlink:type="simple">WMLC</named-content>); Alqatif, <named-content xmlns:xlink="http://www.w3.org/1999/xlink" content-type="dwc:verbatimCoordinates" xlink:type="simple"><named-content content-type="geo-json" specific-use="{&#34;type&#34;:&#34;Point&#34;,&#34;coordinates&#34;:[49.968890,26.510280]}" id="NCID0EX5AG" xlink:type="simple">26.51028N, 49.96889E</named-content></named-content>, 14.iv.1983 (Collingwood CA) (1 w, <named-content xmlns:xlink="http://www.w3.org/1999/xlink" content-type="dwc:institutional_code" xlink:type="simple">WMLC</named-content>); Alqatif, <named-content xmlns:xlink="http://www.w3.org/1999/xlink" content-type="dwc:verbatimCoordinates" xlink:type="simple"><named-content content-type="geo-json" specific-use="{&#34;type&#34;:&#34;Point&#34;,&#34;coordinates&#34;:[49.968890,26.510280]}" id="NCID0EH6AG" xlink:type="simple">26.51028N, 49.96889E</named-content></named-content>, 15.iv.1983 (Collingwood CA) (48 w, <named-content xmlns:xlink="http://www.w3.org/1999/xlink" content-type="dwc:institutional_code" xlink:type="simple">WMLC</named-content>); <bold>Oman</bold>: muqshen (mugshin), <named-content xmlns:xlink="http://www.w3.org/1999/xlink" content-type="dwc:verbatimCoordinates" xlink:type="simple"><named-content content-type="geo-json" specific-use="{&#34;type&#34;:&#34;Point&#34;,&#34;coordinates&#34;:[54.883333,19.550000]}" id="NCID0EZ6AG" xlink:type="simple">19.55N, 54.883333E</named-content></named-content>, 20.ix.1979 (R. W. Whitcomb) (1 w, <named-content xmlns:xlink="http://www.w3.org/1999/xlink" content-type="dwc:institutional_code" xlink:type="simple">WMLC</named-content>); 67 km S. Mintirib, desert trade, 27.i.1986 (W. Buttiker) (9 w, eastern sand project, <named-content xmlns:xlink="http://www.w3.org/1999/xlink" content-type="dwc:institutional_code" xlink:type="simple">WMLC</named-content>); W. of Muscat, <named-content xmlns:xlink="http://www.w3.org/1999/xlink" content-type="dwc:verbatimCoordinates" xlink:type="simple"><named-content content-type="geo-json" specific-use="{&#34;type&#34;:&#34;Point&#34;,&#34;coordinates&#34;:[58.382900,23.588000]}" id="NCID0ERABG" xlink:type="simple">23.588N, 58.3829E</named-content></named-content>, 26.ix.1982 (M. Gallagher) (2w, 6374, <named-content xmlns:xlink="http://www.w3.org/1999/xlink" content-type="dwc:institutional_code" xlink:type="simple">WMLC</named-content>); <bold>Yemen</bold>: Al Kawd, <named-content xmlns:xlink="http://www.w3.org/1999/xlink" content-type="dwc:verbatimCoordinates" xlink:type="simple"><named-content content-type="geo-json" specific-use="{&#34;type&#34;:&#34;Point&#34;,&#34;coordinates&#34;:[45.364722,13.088622]}" id="NCID0EDBBG" xlink:type="simple">13.088622N, 45.364722E</named-content></named-content>, x.1992 (1 q, <named-content xmlns:xlink="http://www.w3.org/1999/xlink" content-type="dwc:institutional_code" xlink:type="simple">WMLC</named-content>); <bold>Namibia</bold>: Kuzikus Wildlife Reserve, Windhoek, <named-content xmlns:xlink="http://www.w3.org/1999/xlink" content-type="dwc:verbatimCoordinates" xlink:type="simple"><named-content content-type="geo-json" specific-use="{&#34;type&#34;:&#34;Point&#34;,&#34;coordinates&#34;:[18.401617,-23.230600]}" id="NCID0EVBBG" xlink:type="simple">23.2306S, 18.401617E</named-content></named-content>, 1340 m, 07.ix.2009 (H Campbell) (I W, <abbrev xmlns:xlink="http://www.w3.org/1999/xlink" content-type="institution" xlink:title="Oxford University Museum, Oxford, U.K." id="ABBRID0E1BBG" xlink:type="simple">OUMC</abbrev>); <bold>Sudan</bold>: Khordonia, 11.85N, 34.25E, 24.x.2001 (J. Mathews) (2 W, <abbrev xmlns:xlink="http://www.w3.org/1999/xlink" content-type="institution" xlink:title="Oxford University Museum, Oxford, U.K." id="ABBRID0EBCBG" xlink:type="simple">OUMC</abbrev>); Khordonia, Damazine Plantation, Blue Nile, 11.85N, 34.25E, 25.x.2000 (J. Mathews) (2 W, <abbrev xmlns:xlink="http://www.w3.org/1999/xlink" content-type="institution" xlink:title="Oxford University Museum, Oxford, U.K." id="ABBRID0EGCBG" xlink:type="simple">OUMC</abbrev>); <bold>Tanzania</bold>: Mkomazi Igire Hill, 10.i.1996 (G. McGavin) (2 W, <abbrev xmlns:xlink="http://www.w3.org/1999/xlink" content-type="institution" xlink:title="Oxford University Museum, Oxford, U.K." id="ABBRID0ENCBG" xlink:type="simple">OUMC</abbrev>).</p></tp:treatment-sec><tp:treatment-sec sec-type="Geographic range" id="SECID0ESCBG"><title>Geographic range.</title><p><italic><tp:taxon-name><tp:taxon-name-part taxon-name-part-type="genus" reg="Crematogaster">Crematogaster</tp:taxon-name-part> <tp:taxon-name-part taxon-name-part-type="species" reg="acaciae">acaciae</tp:taxon-name-part></tp:taxon-name></italic> was originally described from Ethiopia but is also known from Democratic Republic of Congo, Somalia, South Africa, and Zambia (<xref ref-type="bibr" rid="B53">Guénard et al. 2017</xref>; Janicki et al. 2017). For the Arabian Peninsula, it was previously only known from Oman (<xref ref-type="bibr" rid="B24">Collingwood 1985</xref>; <xref ref-type="bibr" rid="B26">Collingwood and Agosti 1996</xref>; <xref ref-type="bibr" rid="B13">Borowiec 2014</xref>; <xref ref-type="bibr" rid="B97">Sharaf et al. 2018</xref>; <xref ref-type="bibr" rid="B76">Monks et al. 2019</xref>) (Fig. <xref ref-type="fig" rid="F6">6</xref>). In this study, we provide the first records for the <abbrev xmlns:xlink="http://www.w3.org/1999/xlink" xlink:title="Kingdom of Saudi Arabia" id="ABBRID0E6DBG" xlink:type="simple">KSA</abbrev> and Yemen.</p></tp:treatment-sec><tp:treatment-sec sec-type="remarks" id="SECID0EDEBG"><title>Remarks.</title><p>This species represents a typical problematic taxon within the genus. The known distribution of <italic><tp:taxon-name><tp:taxon-name-part taxon-name-part-type="genus" reg="Crematogaster">C.</tp:taxon-name-part> <tp:taxon-name-part taxon-name-part-type="species" reg="acaciae">acaciae</tp:taxon-name-part></tp:taxon-name></italic> and its three subspecies in the Afrotropics is patchy and there are some notable morphological differences between the infraspecific taxa. At present, it is likely that the taxonomic status of the involved taxa will change within the frame of a comprehensive revision of the Afrotropical fauna.</p><fig id="F5" position="float" orientation="portrait"><object-id xmlns:xlink="http://www.w3.org/1999/xlink" content-type="doi" xlink:type="simple">10.3897/zookeys.898.37531.figure5</object-id><object-id xmlns:xlink="http://www.w3.org/1999/xlink" content-type="arpha" xlink:type="simple">9C9FEC03-ECCB-550C-A7FD-876C80BEA261</object-id><label>Figure 5.</label><caption><p><italic><tp:taxon-name><tp:taxon-name-part taxon-name-part-type="genus" reg="Crematogaster">C.</tp:taxon-name-part> <tp:taxon-name-part taxon-name-part-type="species" reg="acaciae">acaciae</tp:taxon-name-part></tp:taxon-name></italic><bold>A</bold> body in profile <bold>B</bold> body in dorsal view <bold>C</bold> head in full-face view, <ext-link xmlns:xlink="http://www.w3.org/1999/xlink" ext-link-type="uri" xlink:href="http://data.antweb.org/specimen/CASENT0908494" xlink:type="simple">CASENT0908494</ext-link> (Zach Lieberman), <ext-link xmlns:xlink="http://www.w3.org/1999/xlink" xlink:type="simple" ext-link-type="uri" xlink:href="http://www.AntWeb.org">www.AntWeb.org</ext-link>.</p></caption><graphic xmlns:xlink="http://www.w3.org/1999/xlink" xlink:href="zookeys-898-027-g005.jpg" position="float" orientation="portrait" xlink:type="simple" id="oo_363772.jpg"><uri content-type="original_file" xlink:type="simple">https://binary.pensoft.net/fig/363772</uri></graphic></fig><fig id="F6" position="float" orientation="portrait"><object-id xmlns:xlink="http://www.w3.org/1999/xlink" content-type="doi" xlink:type="simple">10.3897/zookeys.898.37531.figure6</object-id><object-id xmlns:xlink="http://www.w3.org/1999/xlink" content-type="arpha" xlink:type="simple">C4C744A6-16EA-5CE7-AEA1-F7DF4E5F78AB</object-id><label>Figure 6.</label><caption><p>Distribution map of <italic><tp:taxon-name><tp:taxon-name-part taxon-name-part-type="genus" reg="Crematogaster">C.</tp:taxon-name-part> <tp:taxon-name-part taxon-name-part-type="species" reg="acacia">acacia</tp:taxon-name-part></tp:taxon-name></italic> and <italic><tp:taxon-name><tp:taxon-name-part taxon-name-part-type="genus" reg="Crematogaster">C.</tp:taxon-name-part> <tp:taxon-name-part taxon-name-part-type="species" reg="aegyptiaca">aegyptiaca</tp:taxon-name-part></tp:taxon-name></italic>.</p></caption><graphic xmlns:xlink="http://www.w3.org/1999/xlink" xlink:href="zookeys-898-027-g006.jpg" position="float" orientation="portrait" xlink:type="simple" id="oo_363773.jpg"><uri content-type="original_file" xlink:type="simple">https://binary.pensoft.net/fig/363773</uri></graphic></fig></tp:treatment-sec><ref-list><ref id="B38"><mixed-citation xmlns:xlink="http://www.w3.org/1999/xlink" xlink:type="simple"><person-group><name name-style="western"><surname>Emery</surname><given-names>C</given-names></name></person-group> (<year>1922</year>) <tp:taxon-name><tp:taxon-name-part taxon-name-part-type="order">Hymenoptera</tp:taxon-name-part></tp:taxon-name>. Fam. <tp:taxon-name><tp:taxon-name-part taxon-name-part-type="family">Formicidae</tp:taxon-name-part></tp:taxon-name>. Subfam. <tp:taxon-name><tp:taxon-name-part taxon-name-part-type="subfamily">Myrmicinae</tp:taxon-name-part></tp:taxon-name>. [part]. Genera Insectorum 174B: 95–206.</mixed-citation></ref><ref id="B10"><mixed-citation xmlns:xlink="http://www.w3.org/1999/xlink" xlink:type="simple"><person-group><name name-style="western"><surname>Bolton</surname><given-names>B</given-names></name></person-group> (<year>1995</year>) <source>A new general catalogue of the ants of the world.</source><publisher-name>Harvard University Press</publisher-name>, <publisher-loc>Cambridge</publisher-loc>, <size units="page">504 pp</size>.</mixed-citation></ref><ref id="B101"><mixed-citation xmlns:xlink="http://www.w3.org/1999/xlink" xlink:type="simple"><person-group><name name-style="western"><surname>Wheeler</surname><given-names>WM</given-names></name></person-group> (<year>1922</year>) <article-title>Ants collected by the American Museum Congo Expedition. A contribution to the myrmecology of Africa.</article-title><source>Bulletin of the American Museum of Natural History</source><volume>45</volume>: <fpage>1</fpage>–<lpage>1055</lpage>.</mixed-citation></ref><ref id="B24"><mixed-citation xmlns:xlink="http://www.w3.org/1999/xlink" xlink:type="simple"><person-group><name name-style="western"><surname>Collingwood</surname><given-names>CA</given-names></name></person-group> (<year>1985</year>) <article-title><tp:taxon-name><tp:taxon-name-part taxon-name-part-type="order">Hymenoptera</tp:taxon-name-part></tp:taxon-name>: Fam. <tp:taxon-name><tp:taxon-name-part taxon-name-part-type="family">Formicidae</tp:taxon-name-part></tp:taxon-name> of Saudi Arabia.</article-title><source>Fauna of Saudi Arabia</source><volume>7</volume>: <fpage>230</fpage>–<lpage>302</lpage>.</mixed-citation></ref><ref id="B53"><mixed-citation xmlns:xlink="http://www.w3.org/1999/xlink" xlink:type="simple"><person-group><name name-style="western"><surname>Guénard</surname><given-names>B</given-names></name><name name-style="western"><surname>Weiser</surname><given-names>M</given-names></name><name name-style="western"><surname>Gomez</surname><given-names>K</given-names></name><name name-style="western"><surname>Narula</surname><given-names>N</given-names></name><name name-style="western"><surname>Economo</surname><given-names>EP</given-names></name></person-group> (<year>2017</year>) <article-title>The Global Ant Biodiversity Informatics (GABI) database: a synthesis of ant species geographic distributions.</article-title><source>Myrmecological News</source><volume>24</volume>: <fpage>83</fpage>–<lpage>89</lpage>.</mixed-citation></ref><ref id="B26"><mixed-citation xmlns:xlink="http://www.w3.org/1999/xlink" xlink:type="simple"><person-group><name name-style="western"><surname>Collingwood</surname><given-names>CA</given-names></name><name name-style="western"><surname>Agosti</surname><given-names>D</given-names></name></person-group> (<year>1996</year>) <article-title><tp:taxon-name><tp:taxon-name-part taxon-name-part-type="family">Formicidae</tp:taxon-name-part></tp:taxon-name> (<tp:taxon-name><tp:taxon-name-part taxon-name-part-type="class">Insecta</tp:taxon-name-part></tp:taxon-name>: <tp:taxon-name><tp:taxon-name-part taxon-name-part-type="order">Hymenoptera</tp:taxon-name-part></tp:taxon-name>) of Saudi Arabia (part 2).</article-title><source>Fauna of Saudi Arabia</source><volume>15</volume>: <fpage>300</fpage>–<lpage>385</lpage>.</mixed-citation></ref><ref id="B13"><mixed-citation xmlns:xlink="http://www.w3.org/1999/xlink" xlink:type="simple"><person-group><name name-style="western"><surname>Borowiec</surname><given-names>L</given-names></name></person-group> (<year>2014</year>) <article-title>Catalogue of ants of Europe, the Mediterranean Basin and adjacent regions (<tp:taxon-name><tp:taxon-name-part taxon-name-part-type="order">Hymenoptera</tp:taxon-name-part></tp:taxon-name>: <tp:taxon-name><tp:taxon-name-part taxon-name-part-type="family">Formicidae</tp:taxon-name-part></tp:taxon-name>).</article-title><source>Genus (Wroclaw)</source><volume>25</volume>: <fpage>1</fpage>–<lpage>340</lpage>.</mixed-citation></ref><ref id="B97"><mixed-citation xmlns:xlink="http://www.w3.org/1999/xlink" xlink:type="simple"><person-group><name name-style="western"><surname>Sharaf</surname><given-names>MR</given-names></name><name name-style="western"><surname>Fisher</surname><given-names>BL</given-names></name><name name-style="western"><surname>Al Dhafer</surname><given-names>HM</given-names></name><name name-style="western"><surname>Polaszek</surname><given-names>A</given-names></name><name name-style="western"><surname>Aldawood</surname><given-names>SA</given-names></name></person-group> (<year>2018</year>) Additions to the ant fauna (<tp:taxon-name><tp:taxon-name-part taxon-name-part-type="order">Hymenoptera</tp:taxon-name-part></tp:taxon-name>: <tp:taxon-name><tp:taxon-name-part taxon-name-part-type="family">Formicidae</tp:taxon-name-part></tp:taxon-name>) of Oman, updated list, new records and description of two new species. Asian Myrmecology 9: e010004.</mixed-citation></ref><ref id="B76"><mixed-citation xmlns:xlink="http://www.w3.org/1999/xlink" xlink:type="simple"><person-group><name name-style="western"><surname>Monks</surname><given-names>J</given-names></name><name name-style="western"><surname>Ross</surname><given-names>S</given-names></name><name name-style="western"><surname>Geiser</surname><given-names>M</given-names></name><name name-style="western"><surname>De Prins</surname><given-names>J</given-names></name><name name-style="western"><surname>Sharaf</surname><given-names>M</given-names></name><name name-style="western"><surname>Wyatt</surname><given-names>N</given-names></name><name name-style="western"><surname>Al Rijeibi</surname><given-names>S</given-names></name><name name-style="western"><surname>Polaszek</surname><given-names>A</given-names></name></person-group> (<year>2019</year>) <article-title>A preliminary survey of the insect fauna of the Hajar Mountain Range, Oman.</article-title><source>Journal of Natural History</source><volume>53</volume>: <fpage>939</fpage>–<lpage>963</lpage>. <ext-link xlink:type="simple" ext-link-type="doi" xlink:href="10.1080/00222933.2019.1611969">https://doi.org/10.1080/00222933.2019.1611969</ext-link></mixed-citation></ref></ref-list></tp:taxon-treatment>
