# Supplementary material for: Review of the Arabian Crematogaster Lund (Hymenoptera, Formicidae), synoptic list, distribution, and description of two new species from Oman and Saudi Arabia
Source: Zookeys. 2019 Dec 10;898:27–81. doi: 10.3897/zookeys.898.37531 (PMC6917628; doi:10.3897/zookeys.898.37531)
Supplement: XML Treatment for Crematogaster aegyptiaca [file zookeys.898.37531-treatment2.xml]

<!DOCTYPE tp:taxon-treatment
  PUBLIC "-//TaxonX//DTD Taxonomic Treatment Publishing DTD v0 20100105//EN" "tax-treatment-NSO.dtd">
<tp:taxon-treatment xmlns:tp="http://www.plazi.org/taxpub"><tp:treatment-meta><kwd-group><label>Taxon classification</label><kwd><named-content xmlns:xlink="http://www.w3.org/1999/xlink" content-type="kingdom">Animalia</named-content></kwd><kwd><named-content xmlns:xlink="http://www.w3.org/1999/xlink" content-type="order">Hymenoptera</named-content></kwd><kwd><named-content xmlns:xlink="http://www.w3.org/1999/xlink" content-type="family">Formicidae</named-content></kwd></kwd-group><mixed-citation publication-type="journal"><person-group><name><surname>Sharaf</surname><given-names>Mostafa R.</given-names></name><name><surname>Aldawood</surname><given-names>Abdulrahman S.</given-names></name><name><surname>Garcia</surname><given-names>Francisco Hita</given-names></name></person-group><article-title>Review of the Arabian <italic><tp:taxon-name><tp:taxon-name-part taxon-name-part-type="genus" reg="Crematogaster">Crematogaster</tp:taxon-name-part></tp:taxon-name></italic> Lund (<tp:taxon-name><tp:taxon-name-part taxon-name-part-type="order">Hymenoptera</tp:taxon-name-part></tp:taxon-name>, <tp:taxon-name><tp:taxon-name-part taxon-name-part-type="family">Formicidae</tp:taxon-name-part></tp:taxon-name>), synoptic list, distribution, and description of two new species from Oman and Saudi Arabia</article-title><source>Zookeys</source><day>10</day><month>12</month><year>2019</year><volume>898</volume><fpage>27</fpage><lpage>81</lpage><pub-id pub-id-type="doi">10.3897/zookeys.898.37531</pub-id></mixed-citation></tp:treatment-meta><tp:nomenclature><tp:taxon-name><object-id xmlns:xlink="http://www.w3.org/1999/xlink" content-type="arpha" xlink:type="simple">FA625A9E-D334-5422-8256-893CC7069846</object-id>
              <tp:taxon-name-part taxon-name-part-type="genus" reg="Crematogaster">Crematogaster</tp:taxon-name-part>
              <tp:taxon-name-part taxon-name-part-type="species" reg="aegyptiaca">aegyptiaca</tp:taxon-name-part>
            </tp:taxon-name><tp:taxon-authority>Mayr</tp:taxon-authority><xref ref-type="fig" rid="F7">Figure 7A–C</xref></tp:nomenclature><tp:treatment-sec sec-type="Taxonomic history" id="SECID0EHIBG"><title>Taxonomic history.</title><p><italic><tp:taxon-name><tp:taxon-name-part taxon-name-part-type="genus" reg="Crematogaster">Crematogaster</tp:taxon-name-part> <tp:taxon-name-part taxon-name-part-type="species" reg="aegyptiaca">aegyptiaca</tp:taxon-name-part></tp:taxon-name></italic> Mayr, 1862: 765 (w.) Egypt.</p><p>Combination in <tp:taxon-name><tp:taxon-name-part taxon-name-part-type="genus" reg="Crematogaster">Crematogaster</tp:taxon-name-part></tp:taxon-name> (<tp:taxon-name><tp:taxon-name-part taxon-name-part-type="subgenus" reg="Crematogaster">Crematogaster</tp:taxon-name-part>)</tp:taxon-name>: <xref ref-type="bibr" rid="B101">Wheeler 1922</xref>: 828; in <tp:taxon-name><tp:taxon-name-part taxon-name-part-type="genus" reg="Crematogaster">Crematogaster</tp:taxon-name-part> (<tp:taxon-name-part taxon-name-part-type="subgenus" reg="Acrocoelia">Acrocoelia</tp:taxon-name-part>)</tp:taxon-name>: <xref ref-type="bibr" rid="B38">Emery 1922</xref>: 144; in <tp:taxon-name><tp:taxon-name-part taxon-name-part-type="genus" reg="Crematogaster">Crematogaster</tp:taxon-name-part></tp:taxon-name> (<tp:taxon-name><tp:taxon-name-part taxon-name-part-type="subgenus" reg="Crematogaster">Crematogaster</tp:taxon-name-part>)</tp:taxon-name>: <xref ref-type="bibr" rid="B10">Bolton 1995</xref>: 166.</p><p>Current subspecies: <italic><tp:taxon-name><tp:taxon-name-part taxon-name-part-type="genus" reg="Crematogaster">C.</tp:taxon-name-part> <tp:taxon-name-part taxon-name-part-type="species" reg="aegyptiaca">aegyptiaca</tp:taxon-name-part> <tp:taxon-name-part taxon-name-part-type="subspecies" reg="pharaonis">pharaonis</tp:taxon-name-part></tp:taxon-name></italic> Santschi, <italic><tp:taxon-name><tp:taxon-name-part taxon-name-part-type="genus" reg="Crematogaster">C.</tp:taxon-name-part> <tp:taxon-name-part taxon-name-part-type="species" reg="aegyptiaca">aegyptiaca</tp:taxon-name-part> <tp:taxon-name-part taxon-name-part-type="subspecies" reg="robusta">robusta</tp:taxon-name-part></tp:taxon-name></italic> Emery, <italic><tp:taxon-name><tp:taxon-name-part taxon-name-part-type="genus" reg="Crematogaster">C.</tp:taxon-name-part> <tp:taxon-name-part taxon-name-part-type="species" reg="aegyptiaca">aegyptiaca</tp:taxon-name-part> <tp:taxon-name-part taxon-name-part-type="subspecies" reg="turkanensis">turkanensis</tp:taxon-name-part></tp:taxon-name></italic> Santschi.</p></tp:treatment-sec><tp:treatment-sec sec-type="material" id="SECID0EWLBG"><title>Material examined.</title><p><bold><abbrev xmlns:xlink="http://www.w3.org/1999/xlink" xlink:title="Kingdom of Saudi Arabia" id="ABBRID0E4LBG" xlink:type="simple">KSA</abbrev></bold>: Asir Province, Abha, Al Habala, <named-content xmlns:xlink="http://www.w3.org/1999/xlink" content-type="dwc:verbatimCoordinates" xlink:type="simple"><named-content content-type="geo-json" specific-use="{&#34;type&#34;:&#34;Point&#34;,&#34;coordinates&#34;:[42.858167,18.034167]}" id="NCID0EEMBG" xlink:type="simple">18.034167N, 42.858167E</named-content></named-content>, 2397 m, 25.iv.2011 (Sharaf MR) (19 w, <named-content xmlns:xlink="http://www.w3.org/1999/xlink" content-type="dwc:institutional_code" xlink:type="simple">KSMA</named-content>); Riyadh, Al Hayer, <named-content xmlns:xlink="http://www.w3.org/1999/xlink" content-type="dwc:verbatimCoordinates" xlink:type="simple"><named-content content-type="geo-json" specific-use="{&#34;type&#34;:&#34;Point&#34;,&#34;coordinates&#34;:[46.907500,24.290833]}" id="NCID0EVMBG" xlink:type="simple">24.290833N, 46.9075E</named-content></named-content>, 10.iii.2011 (Sharaf MR) (14 w, <named-content xmlns:xlink="http://www.w3.org/1999/xlink" content-type="dwc:institutional_code" xlink:type="simple">KSMA</named-content>); <bold><abbrev xmlns:xlink="http://www.w3.org/1999/xlink" xlink:title="United Arab Emirates" id="ABBRID0EENBG" xlink:type="simple">UAE</abbrev></bold>: Near Mahafiz, 25.09N, 55.48E, 24.iii-07.iv.2011 (M Hauser et al.), UAE13055 (1 w, <ext-link xmlns:xlink="http://www.w3.org/1999/xlink" ext-link-type="uri" xlink:href="http://data.antweb.org/specimen/CASENT0264387" xlink:type="simple">CASENT0264387</ext-link>, 1 w, <ext-link xmlns:xlink="http://www.w3.org/1999/xlink" ext-link-type="uri" xlink:href="http://data.antweb.org/specimen/CASENT0264388" xlink:type="simple">CASENT0264388</ext-link>, <named-content xmlns:xlink="http://www.w3.org/1999/xlink" content-type="dwc:institutional_code" xlink:type="simple">KSMA</named-content>); Wadi Maidaq, 25.18N, 56.07E, 15–31.x.2010 (M Hauser et al.), UAE12848 (1 w, <ext-link xmlns:xlink="http://www.w3.org/1999/xlink" ext-link-type="uri" xlink:href="http://data.antweb.org/specimen/CASENT0265207" xlink:type="simple">CASENT0265207</ext-link>, <named-content xmlns:xlink="http://www.w3.org/1999/xlink" content-type="dwc:institutional_code" xlink:type="simple">KSMA</named-content>); <bold>Oman</bold>: dunes near Mintirib, <named-content xmlns:xlink="http://www.w3.org/1999/xlink" content-type="dwc:verbatimCoordinates" xlink:type="simple"><named-content content-type="geo-json" specific-use="{&#34;type&#34;:&#34;Point&#34;,&#34;coordinates&#34;:[58.803200,22.424800]}" id="NCID0EOOBG" xlink:type="simple">22.4248N, 58.8032E</named-content></named-content>, 17.xi.1984 (M. Gallagher) (1 w, <named-content xmlns:xlink="http://www.w3.org/1999/xlink" content-type="dwc:institutional_code" xlink:type="simple">WMLC</named-content>).</p></tp:treatment-sec><tp:treatment-sec sec-type="Geographic range" id="SECID0E2OBG"><title>Geographic range.</title><p>This species was originally described from Egypt and can be found in most most countries of North Africa but also in Sudan and Kenya (<xref ref-type="bibr" rid="B53">Guénard et al. 2017</xref>; Janicki et al. 2017). For the Arabian Peninsula, it was recorded from the <abbrev xmlns:xlink="http://www.w3.org/1999/xlink" xlink:title="Kingdom of Saudi Arabia" id="ABBRID0EFPBG" xlink:type="simple">KSA</abbrev>, Oman, the <abbrev xmlns:xlink="http://www.w3.org/1999/xlink" xlink:title="United Arab Emirates" id="ABBRID0EJPBG" xlink:type="simple">UAE</abbrev>, and Yemen (<xref ref-type="bibr" rid="B13">Borowiec 2014</xref>; <xref ref-type="bibr" rid="B24">Collingwood 1985</xref>, <xref ref-type="bibr" rid="B26">Collingwood and Agosti 1996</xref>; <xref ref-type="bibr" rid="B27">Collingwood et al. 2011</xref>; <xref ref-type="bibr" rid="B97">Sharaf et al. 2018</xref>) (Fig. <xref ref-type="fig" rid="F6">6</xref>).</p></tp:treatment-sec><tp:treatment-sec sec-type="remarks" id="SECID0EFQBG"><title>Remarks.</title><p>As for <italic><tp:taxon-name><tp:taxon-name-part taxon-name-part-type="genus" reg="Crematogaster">C.</tp:taxon-name-part> <tp:taxon-name-part taxon-name-part-type="species" reg="acacia">acacia</tp:taxon-name-part></tp:taxon-name></italic> (and many other taxa), the taxonomic condition of this species is relatively unclear due to the absence of any revisions in the regions in question, and we cannot predict the taxonomic status of <italic><tp:taxon-name><tp:taxon-name-part taxon-name-part-type="genus" reg="Crematogaster">C.</tp:taxon-name-part> <tp:taxon-name-part taxon-name-part-type="species" reg="aegyptiaca">aegyptiaca</tp:taxon-name-part></tp:taxon-name></italic> and its subspecies after being revised. However, based on our experience with this species, it is readily identifiable and we are very confident of the Arabian material being genuine <italic><tp:taxon-name><tp:taxon-name-part taxon-name-part-type="genus" reg="Crematogaster">C.</tp:taxon-name-part> <tp:taxon-name-part taxon-name-part-type="species" reg="aegyptiaca">aegyptiaca</tp:taxon-name-part></tp:taxon-name></italic>.</p><fig id="F7" position="float" orientation="portrait"><object-id xmlns:xlink="http://www.w3.org/1999/xlink" content-type="doi" xlink:type="simple">10.3897/zookeys.898.37531.figure7</object-id><object-id xmlns:xlink="http://www.w3.org/1999/xlink" content-type="arpha" xlink:type="simple">22102365-68A0-5449-A2EF-4A068AABC947</object-id><label>Figure 7.</label><caption><p><italic><tp:taxon-name><tp:taxon-name-part taxon-name-part-type="genus" reg="Crematogaster">C.</tp:taxon-name-part> <tp:taxon-name-part taxon-name-part-type="species" reg="aegyptiaca">aegyptiaca</tp:taxon-name-part></tp:taxon-name></italic><bold>A</bold> body in profile <bold>B</bold> body in dorsal view <bold>C</bold> head in full-face view, <ext-link xmlns:xlink="http://www.w3.org/1999/xlink" ext-link-type="uri" xlink:href="http://data.antweb.org/specimen/CASENT0916082" xlink:type="simple">CASENT0916082</ext-link> (Anna Pal), <ext-link xmlns:xlink="http://www.w3.org/1999/xlink" xlink:type="simple" ext-link-type="uri" xlink:href="http://www.AntWeb.org">www.AntWeb.org</ext-link>.</p></caption><graphic xmlns:xlink="http://www.w3.org/1999/xlink" xlink:href="zookeys-898-027-g007.jpg" position="float" orientation="portrait" xlink:type="simple" id="oo_363774.jpg"><uri content-type="original_file" xlink:type="simple">https://binary.pensoft.net/fig/363774</uri></graphic></fig></tp:treatment-sec><tp:treatment-sec><!--Section generated to contain objects referenced in tp:taxon-treatment.--><fig id="F6" position="float" orientation="portrait"><object-id xmlns:xlink="http://www.w3.org/1999/xlink" content-type="doi" xlink:type="simple">10.3897/zookeys.898.37531.figure6</object-id><object-id xmlns:xlink="http://www.w3.org/1999/xlink" content-type="arpha" xlink:type="simple">C4C744A6-16EA-5CE7-AEA1-F7DF4E5F78AB</object-id><label>Figure 6.</label><caption><p>Distribution map of <italic><tp:taxon-name><tp:taxon-name-part taxon-name-part-type="genus" reg="Crematogaster">C.</tp:taxon-name-part> <tp:taxon-name-part taxon-name-part-type="species" reg="acacia">acacia</tp:taxon-name-part></tp:taxon-name></italic> and <italic><tp:taxon-name><tp:taxon-name-part taxon-name-part-type="genus" reg="Crematogaster">C.</tp:taxon-name-part> <tp:taxon-name-part taxon-name-part-type="species" reg="aegyptiaca">aegyptiaca</tp:taxon-name-part></tp:taxon-name></italic>.</p></caption><graphic xmlns:xlink="http://www.w3.org/1999/xlink" xlink:href="zookeys-898-027-g006.jpg" position="float" orientation="portrait" xlink:type="simple" id="oo_363773.jpg"><uri content-type="original_file" xlink:type="simple">https://binary.pensoft.net/fig/363773</uri></graphic></fig></tp:treatment-sec><ref-list><ref id="B101"><mixed-citation xmlns:xlink="http://www.w3.org/1999/xlink" xlink:type="simple"><person-group><name name-style="western"><surname>Wheeler</surname><given-names>WM</given-names></name></person-group> (<year>1922</year>) <article-title>Ants collected by the American Museum Congo Expedition. A contribution to the myrmecology of Africa.</article-title><source>Bulletin of the American Museum of Natural History</source><volume>45</volume>: <fpage>1</fpage>–<lpage>1055</lpage>.</mixed-citation></ref><ref id="B38"><mixed-citation xmlns:xlink="http://www.w3.org/1999/xlink" xlink:type="simple"><person-group><name name-style="western"><surname>Emery</surname><given-names>C</given-names></name></person-group> (<year>1922</year>) <tp:taxon-name><tp:taxon-name-part taxon-name-part-type="order">Hymenoptera</tp:taxon-name-part></tp:taxon-name>. Fam. <tp:taxon-name><tp:taxon-name-part taxon-name-part-type="family">Formicidae</tp:taxon-name-part></tp:taxon-name>. Subfam. <tp:taxon-name><tp:taxon-name-part taxon-name-part-type="subfamily">Myrmicinae</tp:taxon-name-part></tp:taxon-name>. [part]. Genera Insectorum 174B: 95–206.</mixed-citation></ref><ref id="B10"><mixed-citation xmlns:xlink="http://www.w3.org/1999/xlink" xlink:type="simple"><person-group><name name-style="western"><surname>Bolton</surname><given-names>B</given-names></name></person-group> (<year>1995</year>) <source>A new general catalogue of the ants of the world.</source><publisher-name>Harvard University Press</publisher-name>, <publisher-loc>Cambridge</publisher-loc>, <size units="page">504 pp</size>.</mixed-citation></ref><ref id="B53"><mixed-citation xmlns:xlink="http://www.w3.org/1999/xlink" xlink:type="simple"><person-group><name name-style="western"><surname>Guénard</surname><given-names>B</given-names></name><name name-style="western"><surname>Weiser</surname><given-names>M</given-names></name><name name-style="western"><surname>Gomez</surname><given-names>K</given-names></name><name name-style="western"><surname>Narula</surname><given-names>N</given-names></name><name name-style="western"><surname>Economo</surname><given-names>EP</given-names></name></person-group> (<year>2017</year>) <article-title>The Global Ant Biodiversity Informatics (GABI) database: a synthesis of ant species geographic distributions.</article-title><source>Myrmecological News</source><volume>24</volume>: <fpage>83</fpage>–<lpage>89</lpage>.</mixed-citation></ref><ref id="B13"><mixed-citation xmlns:xlink="http://www.w3.org/1999/xlink" xlink:type="simple"><person-group><name name-style="western"><surname>Borowiec</surname><given-names>L</given-names></name></person-group> (<year>2014</year>) <article-title>Catalogue of ants of Europe, the Mediterranean Basin and adjacent regions (<tp:taxon-name><tp:taxon-name-part taxon-name-part-type="order">Hymenoptera</tp:taxon-name-part></tp:taxon-name>: <tp:taxon-name><tp:taxon-name-part taxon-name-part-type="family">Formicidae</tp:taxon-name-part></tp:taxon-name>).</article-title><source>Genus (Wroclaw)</source><volume>25</volume>: <fpage>1</fpage>–<lpage>340</lpage>.</mixed-citation></ref><ref id="B24"><mixed-citation xmlns:xlink="http://www.w3.org/1999/xlink" xlink:type="simple"><person-group><name name-style="western"><surname>Collingwood</surname><given-names>CA</given-names></name></person-group> (<year>1985</year>) <article-title><tp:taxon-name><tp:taxon-name-part taxon-name-part-type="order">Hymenoptera</tp:taxon-name-part></tp:taxon-name>: Fam. <tp:taxon-name><tp:taxon-name-part taxon-name-part-type="family">Formicidae</tp:taxon-name-part></tp:taxon-name> of Saudi Arabia.</article-title><source>Fauna of Saudi Arabia</source><volume>7</volume>: <fpage>230</fpage>–<lpage>302</lpage>.</mixed-citation></ref><ref id="B26"><mixed-citation xmlns:xlink="http://www.w3.org/1999/xlink" xlink:type="simple"><person-group><name name-style="western"><surname>Collingwood</surname><given-names>CA</given-names></name><name name-style="western"><surname>Agosti</surname><given-names>D</given-names></name></person-group> (<year>1996</year>) <article-title><tp:taxon-name><tp:taxon-name-part taxon-name-part-type="family">Formicidae</tp:taxon-name-part></tp:taxon-name> (<tp:taxon-name><tp:taxon-name-part taxon-name-part-type="class">Insecta</tp:taxon-name-part></tp:taxon-name>: <tp:taxon-name><tp:taxon-name-part taxon-name-part-type="order">Hymenoptera</tp:taxon-name-part></tp:taxon-name>) of Saudi Arabia (part 2).</article-title><source>Fauna of Saudi Arabia</source><volume>15</volume>: <fpage>300</fpage>–<lpage>385</lpage>.</mixed-citation></ref><ref id="B27"><mixed-citation xmlns:xlink="http://www.w3.org/1999/xlink" xlink:type="simple"><person-group><name name-style="western"><surname>Collingwood</surname><given-names>CA</given-names></name><name name-style="western"><surname>Agosti</surname><given-names>D</given-names></name><name name-style="western"><surname>Sharaf</surname><given-names>MR</given-names></name><name name-style="western"><surname>van Harten</surname><given-names>A</given-names></name></person-group> (<year>2011</year>) <article-title>Order <tp:taxon-name><tp:taxon-name-part taxon-name-part-type="order">Hymenoptera</tp:taxon-name-part></tp:taxon-name>, family <tp:taxon-name><tp:taxon-name-part taxon-name-part-type="family">Formicidae</tp:taxon-name-part></tp:taxon-name>.</article-title><source>Arthropod Fauna of the UAE</source><volume>4</volume>: <fpage>405</fpage>–<lpage>474</lpage>.</mixed-citation></ref><ref id="B97"><mixed-citation xmlns:xlink="http://www.w3.org/1999/xlink" xlink:type="simple"><person-group><name name-style="western"><surname>Sharaf</surname><given-names>MR</given-names></name><name name-style="western"><surname>Fisher</surname><given-names>BL</given-names></name><name name-style="western"><surname>Al Dhafer</surname><given-names>HM</given-names></name><name name-style="western"><surname>Polaszek</surname><given-names>A</given-names></name><name name-style="western"><surname>Aldawood</surname><given-names>SA</given-names></name></person-group> (<year>2018</year>) Additions to the ant fauna (<tp:taxon-name><tp:taxon-name-part taxon-name-part-type="order">Hymenoptera</tp:taxon-name-part></tp:taxon-name>: <tp:taxon-name><tp:taxon-name-part taxon-name-part-type="family">Formicidae</tp:taxon-name-part></tp:taxon-name>) of Oman, updated list, new records and description of two new species. Asian Myrmecology 9: e010004.</mixed-citation></ref></ref-list></tp:taxon-treatment>
