# Supplementary material for: Review of the Arabian Crematogaster Lund (Hymenoptera, Formicidae), synoptic list, distribution, and description of two new species from Oman and Saudi Arabia
Source: Zookeys. 2019 Dec 10;898:27–81. doi: 10.3897/zookeys.898.37531 (PMC6917628; doi:10.3897/zookeys.898.37531)
Supplement: XML Treatment for Crematogaster gryllsi [file zookeys.898.37531-treatment8.xml]

<!DOCTYPE tp:taxon-treatment
  PUBLIC "-//TaxonX//DTD Taxonomic Treatment Publishing DTD v0 20100105//EN" "tax-treatment-NSO.dtd">
<tp:taxon-treatment xmlns:tp="http://www.plazi.org/taxpub"><tp:treatment-meta><kwd-group><label>Taxon classification</label><kwd><named-content xmlns:xlink="http://www.w3.org/1999/xlink" content-type="kingdom">Animalia</named-content></kwd><kwd><named-content xmlns:xlink="http://www.w3.org/1999/xlink" content-type="order">Hymenoptera</named-content></kwd><kwd><named-content xmlns:xlink="http://www.w3.org/1999/xlink" content-type="family">Formicidae</named-content></kwd></kwd-group><mixed-citation publication-type="journal"><person-group><name><surname>Sharaf</surname><given-names>Mostafa R.</given-names></name><name><surname>Aldawood</surname><given-names>Abdulrahman S.</given-names></name><name><surname>Garcia</surname><given-names>Francisco Hita</given-names></name></person-group><article-title>Review of the Arabian <italic><tp:taxon-name><tp:taxon-name-part taxon-name-part-type="genus" reg="Crematogaster">Crematogaster</tp:taxon-name-part></tp:taxon-name></italic> Lund (<tp:taxon-name><tp:taxon-name-part taxon-name-part-type="order">Hymenoptera</tp:taxon-name-part></tp:taxon-name>, <tp:taxon-name><tp:taxon-name-part taxon-name-part-type="family">Formicidae</tp:taxon-name-part></tp:taxon-name>), synoptic list, distribution, and description of two new species from Oman and Saudi Arabia</article-title><source>Zookeys</source><day>10</day><month>12</month><year>2019</year><volume>898</volume><fpage>27</fpage><lpage>81</lpage><pub-id pub-id-type="doi">10.3897/zookeys.898.37531</pub-id></mixed-citation></tp:treatment-meta><tp:nomenclature><tp:taxon-name><object-id xmlns:xlink="http://www.w3.org/1999/xlink" content-type="arpha" xlink:type="simple">69051F2F-FA38-566D-A772-95D6D8013AE4</object-id>
              <tp:taxon-name-part taxon-name-part-type="genus" reg="Crematogaster">Crematogaster</tp:taxon-name-part>
              <tp:taxon-name-part taxon-name-part-type="species" reg="gryllsi">gryllsi</tp:taxon-name-part>
              <object-id xmlns:xlink="http://www.w3.org/1999/xlink" content-type="zoobank" xlink:type="simple">http://zoobank.org/F3844A54-2467-4CBD-A04B-5BFB079077CB</object-id>
            </tp:taxon-name><tp:taxon-authority>Sharaf &amp; Hita Garcia</tp:taxon-authority><tp:taxon-status xmlns:xlink="http://www.w3.org/1999/xlink" xlink:type="simple">sp. nov.</tp:taxon-status><xref ref-type="fig" rid="F17">Figure 17A–C</xref></tp:nomenclature><tp:treatment-sec sec-type="type material" id="SECID0EJQCI"><title>Type material.</title><p><bold><italic>Holotype</italic></bold>: pinned worker, <abbrev xmlns:xlink="http://www.w3.org/1999/xlink" xlink:title="Kingdom of Saudi Arabia" id="ABBRID0EUQCI" xlink:type="simple">KSA</abbrev>: Fayfa, <named-content xmlns:xlink="http://www.w3.org/1999/xlink" content-type="dwc:verbatimCoordinates" xlink:type="simple"><named-content content-type="geo-json" specific-use="{&#34;type&#34;:&#34;Point&#34;,&#34;coordinates&#34;:[43.135000,17.296910]}" id="NCID0E2QCI" xlink:type="simple">17.29691N, 43.13500E</named-content></named-content>, 837 m, 06.iv.2013 (Sharaf MR) (<ext-link xmlns:xlink="http://www.w3.org/1999/xlink" ext-link-type="uri" xlink:href="http://data.antweb.org/specimen/CASENT0872096" xlink:type="simple">CASENT0872096</ext-link>, <named-content xmlns:xlink="http://www.w3.org/1999/xlink" content-type="dwc:institutional_code" xlink:type="simple">KSMA</named-content>). <bold><italic>Paratypes</italic></bold>: 29 pinned workers, same data as the holotype (28 w, <named-content xmlns:xlink="http://www.w3.org/1999/xlink" content-type="dwc:institutional_code" xlink:type="simple">KSMA</named-content>, 1 w, <ext-link xmlns:xlink="http://www.w3.org/1999/xlink" ext-link-type="uri" xlink:href="http://data.antweb.org/specimen/CASENT0919794" xlink:type="simple">CASENT0919794</ext-link>, <named-content xmlns:xlink="http://www.w3.org/1999/xlink" content-type="dwc:institutional_code" xlink:type="simple">CASC</named-content>); Asir Province, Abha, Raydah, <named-content xmlns:xlink="http://www.w3.org/1999/xlink" content-type="dwc:verbatimCoordinates" xlink:type="simple"><named-content content-type="geo-json" specific-use="{&#34;type&#34;:&#34;Point&#34;,&#34;coordinates&#34;:[42.389083,18.195817]}" id="NCID0EKSCI" xlink:type="simple">18.195817N, 42.389083E</named-content></named-content>, 1614 m, 31.vii.2015 (Al Dhafer et al.) (8 w, <named-content xmlns:xlink="http://www.w3.org/1999/xlink" content-type="dwc:institutional_code" xlink:type="simple">KSMA</named-content>; 1 w, <named-content xmlns:xlink="http://www.w3.org/1999/xlink" content-type="dwc:institutional_code" xlink:type="simple">WMLC</named-content>); Abha, Raydah, <named-content xmlns:xlink="http://www.w3.org/1999/xlink" content-type="dwc:verbatimCoordinates" xlink:type="simple"><named-content content-type="geo-json" specific-use="{&#34;type&#34;:&#34;Point&#34;,&#34;coordinates&#34;:[42.394850,18.194650]}" id="NCID0EDTCI" xlink:type="simple">18.19465N, 42.39485E</named-content></named-content>, 1851 m, 08.vi.2014 (Al Dhafer et al.) (1 w, <named-content xmlns:xlink="http://www.w3.org/1999/xlink" content-type="dwc:institutional_code" xlink:type="simple">KSMA</named-content>).</p></tp:treatment-sec><tp:treatment-sec sec-type="diagnosis" id="SECID0ERTCI"><title>Diagnosis.</title><p><italic><tp:taxon-name><tp:taxon-name-part taxon-name-part-type="genus" reg="Crematogaster">Crematogaster</tp:taxon-name-part> <tp:taxon-name-part taxon-name-part-type="species" reg="gryllsi">gryllsi</tp:taxon-name-part></tp:taxon-name></italic> sp. nov. is distinguished from related congeners by the combination of the following characters: Mesonotum in profile without a tubercle on promesonotal suture; propodeal dorsum and propodeal spines forming a continuous concave curve in profile; postpetiolar node entire, not bilobed dorsally; mesopleura, petiole, and postpetiole distinctly densely punctate; color uniform yellow, second half of gaster brown-yellow.</p></tp:treatment-sec><tp:treatment-sec sec-type="Holotype worker" id="SECID0ECUCI"><title>Holotype worker.</title><p><abbrev xmlns:xlink="http://www.w3.org/1999/xlink" xlink:title="Eye length" id="ABBRID0EIUCI" xlink:type="simple">EL</abbrev> 0.22; <abbrev xmlns:xlink="http://www.w3.org/1999/xlink" xlink:title="Head length" id="ABBRID0EMUCI" xlink:type="simple">HL</abbrev> 0.75; <abbrev xmlns:xlink="http://www.w3.org/1999/xlink" xlink:title="Head width" id="ABBRID0EQUCI" xlink:type="simple">HW</abbrev> 0.80; <abbrev xmlns:xlink="http://www.w3.org/1999/xlink" xlink:title="Length of metatibia" id="ABBRID0EUUCI" xlink:type="simple">LHT</abbrev> 0.57; <abbrev xmlns:xlink="http://www.w3.org/1999/xlink" xlink:title="Postpetiole length" id="ABBRID0EYUCI" xlink:type="simple">PPL</abbrev> 0.12; <abbrev xmlns:xlink="http://www.w3.org/1999/xlink" xlink:title="Postpetiole width" id="ABBRID0E3UCI" xlink:type="simple">PPW</abbrev> 0.20; <abbrev xmlns:xlink="http://www.w3.org/1999/xlink" xlink:title="Pronotal width" id="ABBRID0EAVCI" xlink:type="simple">PRW</abbrev> 0.45; <abbrev xmlns:xlink="http://www.w3.org/1999/xlink" xlink:title="Petiole height" id="ABBRID0EEVCI" xlink:type="simple">PTH</abbrev> 0.17; <abbrev xmlns:xlink="http://www.w3.org/1999/xlink" xlink:title="Petiole length" id="ABBRID0EIVCI" xlink:type="simple">PTL</abbrev> 0.22; <abbrev xmlns:xlink="http://www.w3.org/1999/xlink" xlink:title="Petiole width" id="ABBRID0EMVCI" xlink:type="simple">PTW</abbrev> 0.32; <abbrev xmlns:xlink="http://www.w3.org/1999/xlink" xlink:title="Scape length" id="ABBRID0EQVCI" xlink:type="simple">SL</abbrev> 0.62; <abbrev xmlns:xlink="http://www.w3.org/1999/xlink" xlink:title="Mesosomal length" id="ABBRID0EUVCI" xlink:type="simple">ML</abbrev> 0.90; Indices. <abbrev xmlns:xlink="http://www.w3.org/1999/xlink" xlink:title="Cephalic index" id="ABBRID0EYVCI" xlink:type="simple">CI</abbrev> 107; <abbrev xmlns:xlink="http://www.w3.org/1999/xlink" xlink:title="Leg-body index" id="ABBRID0E3VCI" xlink:type="simple">LBI</abbrev> 158; <abbrev xmlns:xlink="http://www.w3.org/1999/xlink" xlink:title="Ocular index" id="ABBRID0EAWCI" xlink:type="simple">OI</abbrev> 28; <abbrev xmlns:xlink="http://www.w3.org/1999/xlink" xlink:title="Postpetiole index" id="ABBRID0EEWCI" xlink:type="simple">PPI</abbrev> 63; <abbrev xmlns:xlink="http://www.w3.org/1999/xlink" xlink:title="Petiole height index" id="ABBRID0EIWCI" xlink:type="simple">PTHI</abbrev> 77; <abbrev xmlns:xlink="http://www.w3.org/1999/xlink" xlink:title="Petiole width index" id="ABBRID0EMWCI" xlink:type="simple">PTWI</abbrev> 145; <abbrev xmlns:xlink="http://www.w3.org/1999/xlink" xlink:title="Scape index" id="ABBRID0EQWCI" xlink:type="simple">SI</abbrev> 78.</p></tp:treatment-sec><tp:treatment-sec sec-type="Paratype workers" id="SECID0EUWCI"><title>Paratype workers.</title><p><abbrev xmlns:xlink="http://www.w3.org/1999/xlink" xlink:title="Eye length" id="ABBRID0E1WCI" xlink:type="simple">EL</abbrev> 0.15–0.25; <abbrev xmlns:xlink="http://www.w3.org/1999/xlink" xlink:title="Head length" id="ABBRID0E5WCI" xlink:type="simple">HL</abbrev> 0.65–0.87; <abbrev xmlns:xlink="http://www.w3.org/1999/xlink" xlink:title="Head width" id="ABBRID0ECXCI" xlink:type="simple">HW</abbrev> 0.67–0.87; <abbrev xmlns:xlink="http://www.w3.org/1999/xlink" xlink:title="Length of metatibia" id="ABBRID0EGXCI" xlink:type="simple">LHT</abbrev> 0.45–0.57; <abbrev xmlns:xlink="http://www.w3.org/1999/xlink" xlink:title="Postpetiole length" id="ABBRID0EKXCI" xlink:type="simple">PPL</abbrev> 0.12–0.18; <abbrev xmlns:xlink="http://www.w3.org/1999/xlink" xlink:title="Postpetiole width" id="ABBRID0EOXCI" xlink:type="simple">PPW</abbrev> 0.17–0.25; <abbrev xmlns:xlink="http://www.w3.org/1999/xlink" xlink:title="Pronotal width" id="ABBRID0ESXCI" xlink:type="simple">PRW</abbrev> 0.40–0.55; <abbrev xmlns:xlink="http://www.w3.org/1999/xlink" xlink:title="Petiole height" id="ABBRID0EWXCI" xlink:type="simple">PTH</abbrev> 0.12–0.25; <abbrev xmlns:xlink="http://www.w3.org/1999/xlink" xlink:title="Petiole length" id="ABBRID0E1XCI" xlink:type="simple">PTL</abbrev> 0.12–0.25; <abbrev xmlns:xlink="http://www.w3.org/1999/xlink" xlink:title="Petiole width" id="ABBRID0E5XCI" xlink:type="simple">PTW</abbrev> 0.27–0.42; <abbrev xmlns:xlink="http://www.w3.org/1999/xlink" xlink:title="Scape length" id="ABBRID0ECYCI" xlink:type="simple">SL</abbrev> 0.50–0.70; <abbrev xmlns:xlink="http://www.w3.org/1999/xlink" xlink:title="Mesosomal length" id="ABBRID0EGYCI" xlink:type="simple">ML</abbrev> 0.75–1.0; Indices. <abbrev xmlns:xlink="http://www.w3.org/1999/xlink" xlink:title="Cephalic index" id="ABBRID0EKYCI" xlink:type="simple">CI</abbrev> 96–107; <abbrev xmlns:xlink="http://www.w3.org/1999/xlink" xlink:title="Leg-body index" id="ABBRID0EOYCI" xlink:type="simple">LBI</abbrev> 124–178; <abbrev xmlns:xlink="http://www.w3.org/1999/xlink" xlink:title="Ocular index" id="ABBRID0ESYCI" xlink:type="simple">OI</abbrev> 22–31; <abbrev xmlns:xlink="http://www.w3.org/1999/xlink" xlink:title="Postpetiole index" id="ABBRID0EWYCI" xlink:type="simple">PPI</abbrev> 59–81; <abbrev xmlns:xlink="http://www.w3.org/1999/xlink" xlink:title="Petiole height index" id="ABBRID0E1YCI" xlink:type="simple">PTHI</abbrev> 88–125; <abbrev xmlns:xlink="http://www.w3.org/1999/xlink" xlink:title="Petiole width index" id="ABBRID0E5YCI" xlink:type="simple">PTWI</abbrev> 145–267; <abbrev xmlns:xlink="http://www.w3.org/1999/xlink" xlink:title="Scape index" id="ABBRID0ECZCI" xlink:type="simple">SI</abbrev> 68–93 (<italic>N</italic> = 15).</p></tp:treatment-sec><tp:treatment-sec sec-type="description" id="SECID0EIZCI"><title>Description.</title><p><bold><italic>Worker</italic>.</bold> Workers of the new species showing marked size variation in the two nests.</p><p><italic>Head.</italic> Head as long as or little broader than long with convex sides and feebly concave posterior margin; antennae 12-segmented; in full-face view antennal scapes when laid back from their insertions reach or surpass posterior margin of head by the length of the first funicular segment; eyes of moderate size (<abbrev xmlns:xlink="http://www.w3.org/1999/xlink" xlink:title="Ocular index" id="ABBRID0EXZCI" xlink:type="simple">OI</abbrev> 22–31), located nearly at mid-length of head in full-face view and with about 12 ommatidia in the longest row; anterior clypeal margin broadly convex. <italic>Mesosoma.</italic> Mesonotum in profile without a small tubercle on promesonotal suture; promesonotal suture feebly impressed; mesonotum convex in profile; median mesonotal carina absent; metanotal groove shallowly impressed but distinct; propodeal spines long, sharp and upward directed; propodeal spiracle circular, and located below the base of the propodeal spines; propodeal dorsum and propodeal spines forming a continuous concave curve in profile. <italic>Petiole.</italic> In profile petiole distinctly longer than high (<abbrev xmlns:xlink="http://www.w3.org/1999/xlink" xlink:title="Petiole height index" id="ABBRID0E6ZCI" xlink:type="simple">PTHI</abbrev> 88–125; <abbrev xmlns:xlink="http://www.w3.org/1999/xlink" xlink:title="Petiole width index" id="ABBRID0ED1CI" xlink:type="simple">PTWI</abbrev> 145–267); approx. twice broader anteriorly than posteriorly in dorsal view; subpetiolar process well developed. <italic>Postpetiole.</italic> Postpetiolar node entire, not bilobed in dorsal view. <italic>Pilosity.</italic> Cephalic and clypeal surfaces with abundant scattered fine appressed pubescence; anterior clypeal margin and mandibles with abundant scattered long yellow hairs; antennae and legs with dense appressed pubescence; mesosoma without hairs; promesonotum and mesonotum dorsum with few appressed pubescence; petiole, postpetiole and the first three gastral tergites with appressed pubescence; few hairs on the terminal gastral segment. <italic>Sculpture.</italic> Mandibles longitudinally striated; clypeal surface smooth; area in front of eyes finely longitudinally striated; cephalic surface smooth; antennal fossae surrounded by fine and curved striolae; promesonotum side smooth; promesonotum dorsum faintly longitudinally rugulose; propodeal dorsum faintly longitudinally striated; mesopleura, petiole, and postpetiole distinctly densely punctate; metapleura faintly, irregularly striated; gastral tergites smooth. <italic>Color.</italic> Head, mesosoma, petiole, postpetiole, first gastral tergite, legs, and antennae uniform yellow, second half of gaster brown-yellow.</p></tp:treatment-sec><tp:treatment-sec sec-type="etymology" id="SECID0EP1CI"><title>Etymology.</title><p>The patronymic epithet has been selected in honor of Bear Grylls, the survival instructor in recognition of his remarkable efforts in spreading the culture of survival globally.</p></tp:treatment-sec><tp:treatment-sec sec-type="Ecological and biological notes" id="SECID0EU1CI"><title>Ecological and biological notes.</title><p>The microhabitat of <italic><tp:taxon-name><tp:taxon-name-part taxon-name-part-type="genus" reg="Crematogaster">Crematogaster</tp:taxon-name-part> <tp:taxon-name-part taxon-name-part-type="species" reg="gryllsi">gryllsi</tp:taxon-name-part></tp:taxon-name></italic> in the type locality (Fayfa Mountains) (Fig. <xref ref-type="fig" rid="F18">18</xref>) is the humid leaf litter under <tp:taxon-name><tp:taxon-name-part taxon-name-part-type="genus" reg="Acacia">Acacia</tp:taxon-name-part></tp:taxon-name> and <italic><tp:taxon-name><tp:taxon-name-part taxon-name-part-type="genus" reg="Calotropis">Calotropis</tp:taxon-name-part> <tp:taxon-name-part taxon-name-part-type="species" reg="procera">procera</tp:taxon-name-part></tp:taxon-name></italic> (Aiton) W. T. Aiton (<tp:taxon-name><tp:taxon-name-part taxon-name-part-type="family">Apocynaceae</tp:taxon-name-part></tp:taxon-name>) trees. The specimens were collected by sifting leaf litter. The material from Raydah were collected by pitfall traps.</p></tp:treatment-sec><tp:treatment-sec sec-type="Geographic range" id="SECID0E62CI"><title>Geographic range.</title><p>This new species is only known from the Asir Mountains, <abbrev xmlns:xlink="http://www.w3.org/1999/xlink" xlink:title="Kingdom of Saudi Arabia" id="ABBRID0EF3CI" xlink:type="simple">KSA</abbrev> (Fig. <xref ref-type="fig" rid="F19">19</xref>).</p></tp:treatment-sec><tp:treatment-sec sec-type="remarks" id="SECID0EN3CI"><title>Remarks.</title><p>This distinct new species immediately be separated from all Arabian <italic><tp:taxon-name><tp:taxon-name-part taxon-name-part-type="genus" reg="Crematogaster">Crematogaster</tp:taxon-name-part></tp:taxon-name></italic> species by the undivided postpetiolar node and the uniform yellow color. All other species have a divided postpetiolar node. <italic><tp:taxon-name><tp:taxon-name-part taxon-name-part-type="genus" reg="Crematogaster">Crematogaster</tp:taxon-name-part> <tp:taxon-name-part taxon-name-part-type="species" reg="gryllsi">gryllsi</tp:taxon-name-part></tp:taxon-name></italic> appears to be related directly to <italic><tp:taxon-name><tp:taxon-name-part taxon-name-part-type="genus" reg="Crematogaster">C.</tp:taxon-name-part> <tp:taxon-name-part taxon-name-part-type="species" reg="luctans">luctans</tp:taxon-name-part></tp:taxon-name></italic> Forel, 1907 from Kenya as it possesses an undivided postpetiolar dorsum as well. However, <italic><tp:taxon-name><tp:taxon-name-part taxon-name-part-type="genus" reg="Crematogaster">C.</tp:taxon-name-part> <tp:taxon-name-part taxon-name-part-type="species" reg="gryllsi">gryllsi</tp:taxon-name-part></tp:taxon-name></italic> can be separated by the following characters: metanotal groove shallowly impressed, propodeal dorsum and propodeal spines forming a continuous concave curve in profile; promesonotum side smooth; mesopleura distinctly densely punctate; whereas <italic><tp:taxon-name><tp:taxon-name-part taxon-name-part-type="genus" reg="Crematogaster">C.</tp:taxon-name-part> <tp:taxon-name-part taxon-name-part-type="species" reg="luctans">luctans</tp:taxon-name-part></tp:taxon-name></italic> has deeply impressed, U-shaped metanotal groove profile; convex propodeal dorsum in profile extending posteriorly to straight propodeal spines; mesosomal sides longitudinally striated.</p></tp:treatment-sec><tp:treatment-sec sec-type="comments" id="SECID0EG5CI"><title>Comments.</title><p>The record of <italic><tp:taxon-name><tp:taxon-name-part taxon-name-part-type="genus" reg="Crematogaster">C.</tp:taxon-name-part> <tp:taxon-name-part taxon-name-part-type="species" reg="luctans">luctans</tp:taxon-name-part></tp:taxon-name></italic> given by <xref ref-type="bibr" rid="B24">Collingwood (1985)</xref> was based on material collected from Fayfa Mountains where the new species, <italic><tp:taxon-name><tp:taxon-name-part taxon-name-part-type="genus" reg="Crematogaster">C.</tp:taxon-name-part> <tp:taxon-name-part taxon-name-part-type="species" reg="gryllsi">gryllsi</tp:taxon-name-part></tp:taxon-name></italic> was collected. Considering that the shape of the postpetiole is uncommon in the Arabian fauna and the initial identification of <italic><tp:taxon-name><tp:taxon-name-part taxon-name-part-type="genus" reg="Crematogaster">C.</tp:taxon-name-part> <tp:taxon-name-part taxon-name-part-type="species" reg="luctans">luctans</tp:taxon-name-part></tp:taxon-name></italic> was probably based on this character, it is highly likely that the record of <italic><tp:taxon-name><tp:taxon-name-part taxon-name-part-type="genus" reg="Crematogaster">C.</tp:taxon-name-part> <tp:taxon-name-part taxon-name-part-type="species" reg="luctans">luctans</tp:taxon-name-part></tp:taxon-name></italic> by <xref ref-type="bibr" rid="B24">Collingwood (1985)</xref> represents a misidentification. This hypothesis is further supported by the complete lack of any material of <italic><tp:taxon-name><tp:taxon-name-part taxon-name-part-type="genus" reg="Crematogaster"/><tp:taxon-name-part taxon-name-part-type="species" reg="luctans">luctans</tp:taxon-name-part></tp:taxon-name></italic> in the <named-content xmlns:xlink="http://www.w3.org/1999/xlink" content-type="dwc:institutional_code" xlink:type="simple">WMLC</named-content>. Therefore, the species was omitted from the list of Arabic species.</p><fig id="F17" position="float" orientation="portrait"><object-id xmlns:xlink="http://www.w3.org/1999/xlink" content-type="doi" xlink:type="simple">10.3897/zookeys.898.37531.figure17</object-id><object-id xmlns:xlink="http://www.w3.org/1999/xlink" content-type="arpha" xlink:type="simple">48C1CABC-2328-58AC-9B6F-876EEF9A68A6</object-id><label>Figure 17.</label><caption><p><italic><tp:taxon-name><tp:taxon-name-part taxon-name-part-type="genus" reg="Crematogaster">C.</tp:taxon-name-part> <tp:taxon-name-part taxon-name-part-type="species" reg="gryllsi">gryllsi</tp:taxon-name-part></tp:taxon-name></italic> sp. nov. <bold>A</bold> body in profile <bold>B</bold> body in dorsal view <bold>C</bold> head in full-face view, <ext-link xmlns:xlink="http://www.w3.org/1999/xlink" ext-link-type="uri" xlink:href="http://data.antweb.org/specimen/CASENT0919794" xlink:type="simple">CASENT0919794</ext-link> (Michele Esposito), <ext-link xmlns:xlink="http://www.w3.org/1999/xlink" xlink:type="simple" ext-link-type="uri" xlink:href="http://www.AntWeb.org">www.AntWeb.org</ext-link>.</p></caption><graphic xmlns:xlink="http://www.w3.org/1999/xlink" xlink:href="zookeys-898-027-g017.jpg" position="float" orientation="portrait" xlink:type="simple" id="oo_363784.jpg"><uri content-type="original_file" xlink:type="simple">https://binary.pensoft.net/fig/363784</uri></graphic></fig><fig id="F18" position="float" orientation="portrait"><object-id xmlns:xlink="http://www.w3.org/1999/xlink" content-type="doi" xlink:type="simple">10.3897/zookeys.898.37531.figure18</object-id><object-id xmlns:xlink="http://www.w3.org/1999/xlink" content-type="arpha" xlink:type="simple">05337889-8D35-54D8-A37C-5FF5EF9455F7</object-id><label>Figure 18.</label><caption><p>Fayfa, type locality of <italic><tp:taxon-name><tp:taxon-name-part taxon-name-part-type="genus" reg="Crematogaster">C.</tp:taxon-name-part> <tp:taxon-name-part taxon-name-part-type="species" reg="gryllsi">gryllsi</tp:taxon-name-part></tp:taxon-name></italic> sp. nov. (M. Sharaf).</p></caption><graphic xmlns:xlink="http://www.w3.org/1999/xlink" xlink:href="zookeys-898-027-g018.jpg" position="float" orientation="portrait" xlink:type="simple" id="oo_363785.jpg"><uri content-type="original_file" xlink:type="simple">https://binary.pensoft.net/fig/363785</uri></graphic></fig><fig id="F19" position="float" orientation="portrait"><object-id xmlns:xlink="http://www.w3.org/1999/xlink" content-type="doi" xlink:type="simple">10.3897/zookeys.898.37531.figure19</object-id><object-id xmlns:xlink="http://www.w3.org/1999/xlink" content-type="arpha" xlink:type="simple">121557BE-1F69-5B40-AF88-052EB3417510</object-id><label>Figure 19.</label><caption><p>Distribution map of <italic><tp:taxon-name><tp:taxon-name-part taxon-name-part-type="genus" reg="Crematogaster">C.</tp:taxon-name-part> <tp:taxon-name-part taxon-name-part-type="species" reg="gryllsi">gryllsi</tp:taxon-name-part></tp:taxon-name></italic> sp. nov., <italic><tp:taxon-name><tp:taxon-name-part taxon-name-part-type="genus" reg="Crematogaster">C.</tp:taxon-name-part> <tp:taxon-name-part taxon-name-part-type="species" reg="jacindae">jacindae</tp:taxon-name-part></tp:taxon-name></italic> sp. nov. and <italic><tp:taxon-name><tp:taxon-name-part taxon-name-part-type="genus" reg="Crematogaster">C.</tp:taxon-name-part> <tp:taxon-name-part taxon-name-part-type="species" reg="jehovae">jehovae</tp:taxon-name-part></tp:taxon-name></italic>.</p></caption><graphic xmlns:xlink="http://www.w3.org/1999/xlink" xlink:href="zookeys-898-027-g019.jpg" position="float" orientation="portrait" xlink:type="simple" id="oo_363786.jpg"><uri content-type="original_file" xlink:type="simple">https://binary.pensoft.net/fig/363786</uri></graphic></fig></tp:treatment-sec><ref-list><ref id="B24"><mixed-citation xmlns:xlink="http://www.w3.org/1999/xlink" xlink:type="simple"><person-group><name name-style="western"><surname>Collingwood</surname><given-names>CA</given-names></name></person-group> (<year>1985</year>) <article-title><tp:taxon-name><tp:taxon-name-part taxon-name-part-type="order">Hymenoptera</tp:taxon-name-part></tp:taxon-name>: Fam. <tp:taxon-name><tp:taxon-name-part taxon-name-part-type="family">Formicidae</tp:taxon-name-part></tp:taxon-name> of Saudi Arabia.</article-title><source>Fauna of Saudi Arabia</source><volume>7</volume>: <fpage>230</fpage>–<lpage>302</lpage>.</mixed-citation></ref></ref-list></tp:taxon-treatment>
