# Supplementary material for: Review of the Arabian Crematogaster Lund (Hymenoptera, Formicidae), synoptic list, distribution, and description of two new species from Oman and Saudi Arabia
Source: Zookeys. 2019 Dec 10;898:27–81. doi: 10.3897/zookeys.898.37531 (PMC6917628; doi:10.3897/zookeys.898.37531)
Supplement: XML Treatment for Crematogaster jacindae [file zookeys.898.37531-treatment10.xml]

<!DOCTYPE tp:taxon-treatment
  PUBLIC "-//TaxonX//DTD Taxonomic Treatment Publishing DTD v0 20100105//EN" "tax-treatment-NSO.dtd">
<tp:taxon-treatment xmlns:tp="http://www.plazi.org/taxpub"><tp:treatment-meta><kwd-group><label>Taxon classification</label><kwd><named-content xmlns:xlink="http://www.w3.org/1999/xlink" content-type="kingdom">Animalia</named-content></kwd><kwd><named-content xmlns:xlink="http://www.w3.org/1999/xlink" content-type="order">Hymenoptera</named-content></kwd><kwd><named-content xmlns:xlink="http://www.w3.org/1999/xlink" content-type="family">Formicidae</named-content></kwd></kwd-group><mixed-citation publication-type="journal"><person-group><name><surname>Sharaf</surname><given-names>Mostafa R.</given-names></name><name><surname>Aldawood</surname><given-names>Abdulrahman S.</given-names></name><name><surname>Garcia</surname><given-names>Francisco Hita</given-names></name></person-group><article-title>Review of the Arabian <italic><tp:taxon-name><tp:taxon-name-part taxon-name-part-type="genus" reg="Crematogaster">Crematogaster</tp:taxon-name-part></tp:taxon-name></italic> Lund (<tp:taxon-name><tp:taxon-name-part taxon-name-part-type="order">Hymenoptera</tp:taxon-name-part></tp:taxon-name>, <tp:taxon-name><tp:taxon-name-part taxon-name-part-type="family">Formicidae</tp:taxon-name-part></tp:taxon-name>), synoptic list, distribution, and description of two new species from Oman and Saudi Arabia</article-title><source>Zookeys</source><day>10</day><month>12</month><year>2019</year><volume>898</volume><fpage>27</fpage><lpage>81</lpage><pub-id pub-id-type="doi">10.3897/zookeys.898.37531</pub-id></mixed-citation></tp:treatment-meta><tp:nomenclature><tp:taxon-name><object-id xmlns:xlink="http://www.w3.org/1999/xlink" content-type="arpha" xlink:type="simple">D25340C6-4E5D-535B-BE2D-926632673443</object-id>
              <tp:taxon-name-part taxon-name-part-type="genus" reg="Crematogaster">Crematogaster</tp:taxon-name-part>
              <tp:taxon-name-part taxon-name-part-type="species" reg="jacindae">jacindae</tp:taxon-name-part>
              <object-id xmlns:xlink="http://www.w3.org/1999/xlink" content-type="zoobank" xlink:type="simple">http://zoobank.org/15D56546-DEA0-4764-AA6C-D2BADC5A4621</object-id>
            </tp:taxon-name><tp:taxon-authority>Sharaf &amp; Hita Garcia</tp:taxon-authority><tp:taxon-status xmlns:xlink="http://www.w3.org/1999/xlink" xlink:type="simple">sp. nov.</tp:taxon-status><xref ref-type="fig" rid="F21">Figure 21A–C</xref></tp:nomenclature><tp:treatment-sec sec-type="type material" id="SECID0EUNDI"><title>Type material.</title><p><bold><italic>Holotype</italic></bold>: pinned worker, Oman: Dhofar, Ayn Sahlanoot, <named-content xmlns:xlink="http://www.w3.org/1999/xlink" content-type="dwc:verbatimCoordinates" xlink:type="simple"><named-content content-type="geo-json" specific-use="{&#34;type&#34;:&#34;Point&#34;,&#34;coordinates&#34;:[54.178780,17.147660]}" id="NCID0ECODI" xlink:type="simple">17.14766N, 54.17878E</named-content></named-content>, 151 m, 16.xi.2017 (Sharaf MR) (<ext-link xmlns:xlink="http://www.w3.org/1999/xlink" ext-link-type="uri" xlink:href="http://data.antweb.org/specimen/CASENT0872068" xlink:type="simple">CASENT0872068</ext-link>, <named-content xmlns:xlink="http://www.w3.org/1999/xlink" content-type="dwc:institutional_code" xlink:type="simple">KSMA</named-content>). <bold><italic>Paratype</italic></bold>: pinned workers, Oman: Dhofar: Ayn Hamran, <named-content xmlns:xlink="http://www.w3.org/1999/xlink" content-type="dwc:verbatimCoordinates" xlink:type="simple"><named-content content-type="geo-json" specific-use="{&#34;type&#34;:&#34;Point&#34;,&#34;coordinates&#34;:[54.280430,17.086310]}" id="NCID0E2ODI" xlink:type="simple">17.08631N, 54.28043E</named-content></named-content>, 56 m, 22.xi.2017, BS (Sharaf MR) (11 w, <named-content xmlns:xlink="http://www.w3.org/1999/xlink" content-type="dwc:institutional_code" xlink:type="simple">KSMA</named-content>, 1 w, <ext-link xmlns:xlink="http://www.w3.org/1999/xlink" ext-link-type="uri" xlink:href="http://data.antweb.org/specimen/CASENT0922856" xlink:type="simple">CASENT0922856</ext-link>, <named-content xmlns:xlink="http://www.w3.org/1999/xlink" content-type="dwc:institutional_code" xlink:type="simple">CASC</named-content>, 1 w, <named-content xmlns:xlink="http://www.w3.org/1999/xlink" content-type="dwc:institutional_code" xlink:type="simple">WMLC</named-content>); Ayn Razat, <named-content xmlns:xlink="http://www.w3.org/1999/xlink" content-type="dwc:verbatimCoordinates" xlink:type="simple"><named-content content-type="geo-json" specific-use="{&#34;type&#34;:&#34;Point&#34;,&#34;coordinates&#34;:[54.238320,17.124430]}" id="NCID0EBQDI" xlink:type="simple">17.12443N, 54.23832E</named-content></named-content>, 98 m, 20.xi.2017, <abbrev xmlns:xlink="http://www.w3.org/1999/xlink" xlink:title="Mesosomal length" id="ABBRID0EGQDI" xlink:type="simple">ML</abbrev> (Sharaf MR) (8 w); Dhalkout, <named-content xmlns:xlink="http://www.w3.org/1999/xlink" content-type="dwc:verbatimCoordinates" xlink:type="simple"><named-content content-type="geo-json" specific-use="{&#34;type&#34;:&#34;Point&#34;,&#34;coordinates&#34;:[53.249420,16.726730]}" id="NCID0ENQDI" xlink:type="simple">16.72673N, 53.24942E</named-content></named-content>, 623 m, 18.xi.2017, SF (Sharaf MR) (16 w); Dhalkout, <named-content xmlns:xlink="http://www.w3.org/1999/xlink" content-type="dwc:verbatimCoordinates" xlink:type="simple"><named-content content-type="geo-json" specific-use="{&#34;type&#34;:&#34;Point&#34;,&#34;coordinates&#34;:[53.250680,16.707030]}" id="NCID0EVQDI" xlink:type="simple">16.70703N, 53.25068E</named-content></named-content>, 34 m, 19.xi.2017, BS (Sharaf MR) (7 w); Dhalkout, <named-content xmlns:xlink="http://www.w3.org/1999/xlink" content-type="dwc:verbatimCoordinates" xlink:type="simple"><named-content content-type="geo-json" specific-use="{&#34;type&#34;:&#34;Point&#34;,&#34;coordinates&#34;:[53.156210,16.692730]}" id="NCID0E4QDI" xlink:type="simple">16.69273N, 53.15621E</named-content></named-content>, 628 m, 18.xi.2017, BS (Sharaf MR) (17 w); Ayn Sahlanot, <named-content xmlns:xlink="http://www.w3.org/1999/xlink" content-type="dwc:verbatimCoordinates" xlink:type="simple"><named-content content-type="geo-json" specific-use="{&#34;type&#34;:&#34;Point&#34;,&#34;coordinates&#34;:[54.178780,17.147660]}" id="NCID0EFRDI" xlink:type="simple">17.14766N, 54.17878E</named-content></named-content>, 151 m, 16.xi.2017, BS (Sharaf MR) (4 w); Ayn Ashat, <named-content xmlns:xlink="http://www.w3.org/1999/xlink" content-type="dwc:verbatimCoordinates" xlink:type="simple"><named-content content-type="geo-json" specific-use="{&#34;type&#34;:&#34;Point&#34;,&#34;coordinates&#34;:[53.819540,16.998100]}" id="NCID0ENRDI" xlink:type="simple">16.99810N, 53.81954E</named-content></named-content>, 202 m, 21.xi.2017, SF (Sharaf MR) (20 w); Dhalkout road, Aghbaroot village, <named-content xmlns:xlink="http://www.w3.org/1999/xlink" content-type="dwc:verbatimCoordinates" xlink:type="simple"><named-content content-type="geo-json" specific-use="{&#34;type&#34;:&#34;Point&#34;,&#34;coordinates&#34;:[53.553920,16.798180]}" id="NCID0EVRDI" xlink:type="simple">16.79818N, 53.55392E</named-content></named-content>, 1034 m, 18.xi.2017, BS (Sharaf MR) (1 w) (<named-content xmlns:xlink="http://www.w3.org/1999/xlink" content-type="dwc:institutional_code" xlink:type="simple">KSMA</named-content>).</p></tp:treatment-sec><tp:treatment-sec sec-type="diagnosis" id="SECID0EDSDI"><title>Diagnosis.</title><p><italic><tp:taxon-name><tp:taxon-name-part taxon-name-part-type="genus" reg="Crematogaster">Crematogaster</tp:taxon-name-part> <tp:taxon-name-part taxon-name-part-type="species" reg="jacindae">jacindae</tp:taxon-name-part></tp:taxon-name></italic> sp. nov. is distinguished from related congeners by the combination of the following characters: median mesonotal carina absent; propodeal spines absent; propodeal spiracle distinct in the form of a slit; area in front of eyes finely longitudinally striated; antennal fossae surrounded by fine and curved striolae; head black-brown or black, mesosoma, petiole and postpetiole dark brown, relatively lighter than head, gaster golden yellow.</p></tp:treatment-sec><tp:treatment-sec sec-type="Holotype worker" id="SECID0EUSDI"><title>Holotype worker.</title><p><abbrev xmlns:xlink="http://www.w3.org/1999/xlink" xlink:title="Eye length" id="ABBRID0E1SDI" xlink:type="simple">EL</abbrev> 0.20; <abbrev xmlns:xlink="http://www.w3.org/1999/xlink" xlink:title="Head length" id="ABBRID0E5SDI" xlink:type="simple">HL</abbrev> 0.75; <abbrev xmlns:xlink="http://www.w3.org/1999/xlink" xlink:title="Head width" id="ABBRID0ECTDI" xlink:type="simple">HW</abbrev> 0.82; <abbrev xmlns:xlink="http://www.w3.org/1999/xlink" xlink:title="Length of metatibia" id="ABBRID0EGTDI" xlink:type="simple">LHT</abbrev> 0.55; <abbrev xmlns:xlink="http://www.w3.org/1999/xlink" xlink:title="Postpetiole length" id="ABBRID0EKTDI" xlink:type="simple">PPL</abbrev> 0.12; <abbrev xmlns:xlink="http://www.w3.org/1999/xlink" xlink:title="Postpetiole width" id="ABBRID0EOTDI" xlink:type="simple">PPW</abbrev> 0.20; <abbrev xmlns:xlink="http://www.w3.org/1999/xlink" xlink:title="Pronotal width" id="ABBRID0ESTDI" xlink:type="simple">PRW</abbrev> 0.42; <abbrev xmlns:xlink="http://www.w3.org/1999/xlink" xlink:title="Petiole height" id="ABBRID0EWTDI" xlink:type="simple">PTH</abbrev> 0.12; <abbrev xmlns:xlink="http://www.w3.org/1999/xlink" xlink:title="Petiole length" id="ABBRID0E1TDI" xlink:type="simple">PTL</abbrev> 0.25; <abbrev xmlns:xlink="http://www.w3.org/1999/xlink" xlink:title="Petiole width" id="ABBRID0E5TDI" xlink:type="simple">PTW</abbrev> 0.22; <abbrev xmlns:xlink="http://www.w3.org/1999/xlink" xlink:title="Scape length" id="ABBRID0ECUDI" xlink:type="simple">SL</abbrev> 0.55; <abbrev xmlns:xlink="http://www.w3.org/1999/xlink" xlink:title="Mesosomal length" id="ABBRID0EGUDI" xlink:type="simple">ML</abbrev> 0.87; Indices. <abbrev xmlns:xlink="http://www.w3.org/1999/xlink" xlink:title="Cephalic index" id="ABBRID0EKUDI" xlink:type="simple">CI</abbrev> 109; <abbrev xmlns:xlink="http://www.w3.org/1999/xlink" xlink:title="Leg-body index" id="ABBRID0EOUDI" xlink:type="simple">LBI</abbrev> 158; <abbrev xmlns:xlink="http://www.w3.org/1999/xlink" xlink:title="Ocular index" id="ABBRID0ESUDI" xlink:type="simple">OI</abbrev> 24; <abbrev xmlns:xlink="http://www.w3.org/1999/xlink" xlink:title="Postpetiole index" id="ABBRID0EWUDI" xlink:type="simple">PPI</abbrev> 167; <abbrev xmlns:xlink="http://www.w3.org/1999/xlink" xlink:title="Petiole height index" id="ABBRID0E1UDI" xlink:type="simple">PTHI</abbrev> 48; <abbrev xmlns:xlink="http://www.w3.org/1999/xlink" xlink:title="Petiole width index" id="ABBRID0E5UDI" xlink:type="simple">PTWI</abbrev> 88; <abbrev xmlns:xlink="http://www.w3.org/1999/xlink" xlink:title="Scape index" id="ABBRID0ECVDI" xlink:type="simple">SI</abbrev> 67.</p></tp:treatment-sec><tp:treatment-sec sec-type="Paratype workers" id="SECID0EGVDI"><title>Paratype workers.</title><p><abbrev xmlns:xlink="http://www.w3.org/1999/xlink" xlink:title="Eye length" id="ABBRID0EMVDI" xlink:type="simple">EL</abbrev> 0.17–0.22; <abbrev xmlns:xlink="http://www.w3.org/1999/xlink" xlink:title="Head length" id="ABBRID0EQVDI" xlink:type="simple">HL</abbrev> 0.72–0.92; <abbrev xmlns:xlink="http://www.w3.org/1999/xlink" xlink:title="Head width" id="ABBRID0EUVDI" xlink:type="simple">HW</abbrev> 0.75–1.0; <abbrev xmlns:xlink="http://www.w3.org/1999/xlink" xlink:title="Length of metatibia" id="ABBRID0EYVDI" xlink:type="simple">LHT</abbrev> 0.52–0.75; <abbrev xmlns:xlink="http://www.w3.org/1999/xlink" xlink:title="Postpetiole length" id="ABBRID0E3VDI" xlink:type="simple">PPL</abbrev> 0.12–0.17; <abbrev xmlns:xlink="http://www.w3.org/1999/xlink" xlink:title="Postpetiole width" id="ABBRID0EAWDI" xlink:type="simple">PPW</abbrev> 0.15–0.25; <abbrev xmlns:xlink="http://www.w3.org/1999/xlink" xlink:title="Pronotal width" id="ABBRID0EEWDI" xlink:type="simple">PRW</abbrev> 0.32–0.50; <abbrev xmlns:xlink="http://www.w3.org/1999/xlink" xlink:title="Petiole height" id="ABBRID0EIWDI" xlink:type="simple">PTH</abbrev> 0.12–0.17; <abbrev xmlns:xlink="http://www.w3.org/1999/xlink" xlink:title="Petiole length" id="ABBRID0EMWDI" xlink:type="simple">PTL</abbrev> 0.20–0.32; <abbrev xmlns:xlink="http://www.w3.org/1999/xlink" xlink:title="Petiole width" id="ABBRID0EQWDI" xlink:type="simple">PTW</abbrev> 0.20–0.30; <abbrev xmlns:xlink="http://www.w3.org/1999/xlink" xlink:title="Scape length" id="ABBRID0EUWDI" xlink:type="simple">SL</abbrev> 0.50–0.95; <abbrev xmlns:xlink="http://www.w3.org/1999/xlink" xlink:title="Mesosomal length" id="ABBRID0EYWDI" xlink:type="simple">ML</abbrev> 0.77–1.02; Indices. <abbrev xmlns:xlink="http://www.w3.org/1999/xlink" xlink:title="Cephalic index" id="ABBRID0E3WDI" xlink:type="simple">CI</abbrev> 96–113; <abbrev xmlns:xlink="http://www.w3.org/1999/xlink" xlink:title="Leg-body index" id="ABBRID0EAXDI" xlink:type="simple">LBI</abbrev> 121–165; <abbrev xmlns:xlink="http://www.w3.org/1999/xlink" xlink:title="Ocular index" id="ABBRID0EEXDI" xlink:type="simple">OI</abbrev> 16–27; <abbrev xmlns:xlink="http://www.w3.org/1999/xlink" xlink:title="Postpetiole index" id="ABBRID0EIXDI" xlink:type="simple">PPI</abbrev> 125–208; <abbrev xmlns:xlink="http://www.w3.org/1999/xlink" xlink:title="Petiole height index" id="ABBRID0EMXDI" xlink:type="simple">PTHI</abbrev> 44–68; <abbrev xmlns:xlink="http://www.w3.org/1999/xlink" xlink:title="Petiole width index" id="ABBRID0EQXDI" xlink:type="simple">PTWI</abbrev> 78–125; <abbrev xmlns:xlink="http://www.w3.org/1999/xlink" xlink:title="Scape index" id="ABBRID0EUXDI" xlink:type="simple">SI</abbrev> 61–95 (<italic>N</italic> = 20)</p></tp:treatment-sec><tp:treatment-sec sec-type="description" id="SECID0E1XDI"><title>Description.</title><p><bold><italic>Worker</italic>.</bold><italic>Head.</italic> Head as long as or little broader than long with convex sides and feebly concave posterior margin; antennae 12-segmented; in full-face view antennal scapes when laid back from their insertions fail to reach posterior margin of head; eyes of moderate size (<abbrev xmlns:xlink="http://www.w3.org/1999/xlink" xlink:title="Ocular index" id="ABBRID0EHYDI" xlink:type="simple">OI</abbrev> 16–27), located nearly at mid-length of head in full-face view and with ca. eleven ommatidia in the longest row; anterior clypeal margin broadly convex. <italic>Mesosoma.</italic> Promesonotum and mesonotum forming continuous curve in profile; median mesonotal carina absent; metanotal groove well developed; propodeal dorsum short forming curve with longer propodeal declivity; propodeal spines absent; propodeal spiracle distinct and slit-shaped. <italic>Petiole.</italic> In profile petiole distinctly longer than high (<abbrev xmlns:xlink="http://www.w3.org/1999/xlink" xlink:title="Petiole height index" id="ABBRID0EPYDI" xlink:type="simple">PTHI</abbrev> 44–68; <abbrev xmlns:xlink="http://www.w3.org/1999/xlink" xlink:title="Petiole width index" id="ABBRID0ETYDI" xlink:type="simple">PTWI</abbrev> 78–125); broader anteriorly than posteriorly in dorsal view. <italic>Postpetiole.</italic> Postpetiolar node distinctly bilobed in dorsal view; nearly as high as petiole in profile. <italic>Pilosity.</italic> Cephalic surface with abundant scattered fine pale hairs; anterior clypeal margin and mandibles with several long yellow hairs; posterior half of clypeus without hairs or pubescence; antennae and legs with abundant appressed pubescence; promesonotum and mesonotum each with single pair of hairs; promesonotum and mesonotum dorsum with appressed pale pubescence; no hairs or pubescence on propodeum; petiole and postpetiole each with single pair of posteriorly directed hairs; gastral pilosity restricted to few pairs on posterior margins of gastral tergites; gastral tergites with scattered appressed pubescence. <italic>Sculpture.</italic> Mandibles longitudinally striated; clypeal surface smooth; area in front of eyes finely longitudinally striated; cephalic surface feebly imbricate; antennal fossae surrounded by fine and curved striolae; promesonotum lateral side faintly imbricate; promesonotum dorsum faintly reticulate rugulose; mesopleura, metapleura, petiole, and postpetiole distinctly densely imbricate; gastral tergites faintly imbricate. <italic>Color.</italic> Head black-brown or black, mesosoma, petiole and postpetiole dark brown, relatively lighter than head, gaster golden yellow and strongly contrasting with remainder of body.</p></tp:treatment-sec><tp:treatment-sec sec-type="etymology" id="SECID0E6YDI"><title>Etymology.</title><p>The patronymic epithet has been selected in honor of Ms. Jacinda Ardern, the Prime Minister of New Zealand in recognition of her humanitarian attitudes towards Muslim and minority communities in New Zealand.</p></tp:treatment-sec><tp:treatment-sec sec-type="Ecological and biological notes" id="SECID0EEZDI"><title>Ecological and biological notes.</title><p>The microhabitats where <italic><tp:taxon-name><tp:taxon-name-part taxon-name-part-type="genus" reg="Crematogaster">C.</tp:taxon-name-part> <tp:taxon-name-part taxon-name-part-type="species" reg="jacindae">jacindae</tp:taxon-name-part></tp:taxon-name></italic> sp. nov. was encountered included leaf litter, soil, under stones, or on native vegetation, especially acacia trees (Fig. <xref ref-type="fig" rid="F22">22</xref>). The majority of specimens were collected foraging on plants using a beating sheet, but workers were also observed foraging on the ground and wild shrubs.</p></tp:treatment-sec><tp:treatment-sec sec-type="Geographic range" id="SECID0EZZDI"><title>Geographic range.</title><p>This new species is only known from Oman (Fig. <xref ref-type="fig" rid="F19">19</xref>).</p></tp:treatment-sec><tp:treatment-sec sec-type="remarks" id="SECID0ED1DI"><title>Remarks.</title><p>The distinctive golden yellow gaster and complete lack of propodeal armament of <italic><tp:taxon-name><tp:taxon-name-part taxon-name-part-type="genus" reg="Crematogaster">C.</tp:taxon-name-part> <tp:taxon-name-part taxon-name-part-type="species" reg="jacindae">jacindae</tp:taxon-name-part></tp:taxon-name></italic> sp. nov. allows this Omani species to be immediately recognized from all other Arabian species. The closest relative of the new species is <italic><tp:taxon-name><tp:taxon-name-part taxon-name-part-type="genus" reg="Crematogaster">Crematogaster</tp:taxon-name-part> <tp:taxon-name-part taxon-name-part-type="species" reg="inermis">inermis</tp:taxon-name-part></tp:taxon-name></italic> Mayr, 1862 from Egypt. Both species are similar in body size and the lack of propodeal spines, but <italic><tp:taxon-name><tp:taxon-name-part taxon-name-part-type="genus" reg="Crematogaster">C.</tp:taxon-name-part> <tp:taxon-name-part taxon-name-part-type="species" reg="jacindae">jacindae</tp:taxon-name-part></tp:taxon-name></italic> sp. nov. can be readily separated by the following characters: area in front of eyes finely longitudinally striated; cephalic surface feebly imbricate; eyes with about 11 ommatidia in the longest row; posterior half of clypeus without hairs or pubescence; mesopleura and metapleura distinctly densely imbricate; mesonotum with a single pair of hairs and without anterior tubercles; propodeal spiracles distinct in the form of a slit; body bicolored with head black-brown or black, mesosoma, petiole and postpetiole dark brown, relatively lighter than head, gaster golden yellow. By contrast, <italic><tp:taxon-name><tp:taxon-name-part taxon-name-part-type="genus" reg="Crematogaster">C.</tp:taxon-name-part> <tp:taxon-name-part taxon-name-part-type="species" reg="inermis">inermis</tp:taxon-name-part></tp:taxon-name></italic> has an unsculptured cephalic surface including the area in front of the eyes, eyes with ca. 14 ommatidia in the longest row, the posterior half of clypeus with fine appressed pubescence, mesosoma with a small anterior tubercle close to the promesonotal suture seen in profile; mesopleura and metapleura longitudinally striated, mesonotum without hairs, propodeal spiracle circular, unicolorous black-brown body.</p><fig id="F21" position="float" orientation="portrait"><object-id xmlns:xlink="http://www.w3.org/1999/xlink" content-type="doi" xlink:type="simple">10.3897/zookeys.898.37531.figure21</object-id><object-id xmlns:xlink="http://www.w3.org/1999/xlink" content-type="arpha" xlink:type="simple">81B41A41-FCD3-52D6-BE57-A474E040FF1C</object-id><label>Figure 21.</label><caption><p><italic><tp:taxon-name><tp:taxon-name-part taxon-name-part-type="genus" reg="Crematogaster">C.</tp:taxon-name-part> <tp:taxon-name-part taxon-name-part-type="species" reg="jacindae">jacindae</tp:taxon-name-part></tp:taxon-name></italic> sp. nov., paratype worker <bold>A</bold> body in profile <bold>B</bold> body in dorsal view <bold>C</bold> head in full-face view, <ext-link xmlns:xlink="http://www.w3.org/1999/xlink" ext-link-type="uri" xlink:href="http://data.antweb.org/specimen/CASENT0922856" xlink:type="simple">CASENT0922856</ext-link> (Michele Esposito), <ext-link xmlns:xlink="http://www.w3.org/1999/xlink" xlink:type="simple" ext-link-type="uri" xlink:href="http://www.AntWeb.org">www.AntWeb.org</ext-link>.</p></caption><graphic xmlns:xlink="http://www.w3.org/1999/xlink" xlink:href="zookeys-898-027-g021.jpg" position="float" orientation="portrait" xlink:type="simple" id="oo_363788.jpg"><uri content-type="original_file" xlink:type="simple">https://binary.pensoft.net/fig/363788</uri></graphic></fig><fig id="F22" position="float" orientation="portrait"><object-id xmlns:xlink="http://www.w3.org/1999/xlink" content-type="doi" xlink:type="simple">10.3897/zookeys.898.37531.figure22</object-id><object-id xmlns:xlink="http://www.w3.org/1999/xlink" content-type="arpha" xlink:type="simple">FA631F4D-CE78-5387-B050-7541733FB88E</object-id><label>Figure 22.</label><caption><p>Ayn Sahlanoot, Dhofar, type locality of <italic><tp:taxon-name><tp:taxon-name-part taxon-name-part-type="genus" reg="Crematogaster">C.</tp:taxon-name-part> <tp:taxon-name-part taxon-name-part-type="species" reg="jacindae">jacindae</tp:taxon-name-part></tp:taxon-name></italic> sp. nov. (photo: Annette Patzelt).</p></caption><graphic xmlns:xlink="http://www.w3.org/1999/xlink" xlink:href="zookeys-898-027-g022.jpg" position="float" orientation="portrait" xlink:type="simple" id="oo_363789.jpg"><uri content-type="original_file" xlink:type="simple">https://binary.pensoft.net/fig/363789</uri></graphic></fig></tp:treatment-sec><tp:treatment-sec><!--Section generated to contain objects referenced in tp:taxon-treatment.--><fig id="F19" position="float" orientation="portrait"><object-id xmlns:xlink="http://www.w3.org/1999/xlink" content-type="doi" xlink:type="simple">10.3897/zookeys.898.37531.figure19</object-id><object-id xmlns:xlink="http://www.w3.org/1999/xlink" content-type="arpha" xlink:type="simple">121557BE-1F69-5B40-AF88-052EB3417510</object-id><label>Figure 19.</label><caption><p>Distribution map of <italic><tp:taxon-name><tp:taxon-name-part taxon-name-part-type="genus" reg="Crematogaster">C.</tp:taxon-name-part> <tp:taxon-name-part taxon-name-part-type="species" reg="gryllsi">gryllsi</tp:taxon-name-part></tp:taxon-name></italic> sp. nov., <italic><tp:taxon-name><tp:taxon-name-part taxon-name-part-type="genus" reg="Crematogaster">C.</tp:taxon-name-part> <tp:taxon-name-part taxon-name-part-type="species" reg="jacindae">jacindae</tp:taxon-name-part></tp:taxon-name></italic> sp. nov. and <italic><tp:taxon-name><tp:taxon-name-part taxon-name-part-type="genus" reg="Crematogaster">C.</tp:taxon-name-part> <tp:taxon-name-part taxon-name-part-type="species" reg="jehovae">jehovae</tp:taxon-name-part></tp:taxon-name></italic>.</p></caption><graphic xmlns:xlink="http://www.w3.org/1999/xlink" xlink:href="zookeys-898-027-g019.jpg" position="float" orientation="portrait" xlink:type="simple" id="oo_363786.jpg"><uri content-type="original_file" xlink:type="simple">https://binary.pensoft.net/fig/363786</uri></graphic></fig></tp:treatment-sec></tp:taxon-treatment>
