# Supplementary material for: Review of the Arabian Crematogaster Lund (Hymenoptera, Formicidae), synoptic list, distribution, and description of two new species from Oman and Saudi Arabia
Source: Zookeys. 2019 Dec 10;898:27–81. doi: 10.3897/zookeys.898.37531 (PMC6917628; doi:10.3897/zookeys.898.37531)
Supplement: XML Treatment for Crematogaster jehovae [file zookeys.898.37531-treatment11.xml]

<!DOCTYPE tp:taxon-treatment
  PUBLIC "-//TaxonX//DTD Taxonomic Treatment Publishing DTD v0 20100105//EN" "tax-treatment-NSO.dtd">
<tp:taxon-treatment xmlns:tp="http://www.plazi.org/taxpub"><tp:treatment-meta><kwd-group><label>Taxon classification</label><kwd><named-content xmlns:xlink="http://www.w3.org/1999/xlink" content-type="kingdom">Animalia</named-content></kwd><kwd><named-content xmlns:xlink="http://www.w3.org/1999/xlink" content-type="order">Hymenoptera</named-content></kwd><kwd><named-content xmlns:xlink="http://www.w3.org/1999/xlink" content-type="family">Formicidae</named-content></kwd></kwd-group><mixed-citation publication-type="journal"><person-group><name><surname>Sharaf</surname><given-names>Mostafa R.</given-names></name><name><surname>Aldawood</surname><given-names>Abdulrahman S.</given-names></name><name><surname>Garcia</surname><given-names>Francisco Hita</given-names></name></person-group><article-title>Review of the Arabian <italic><tp:taxon-name><tp:taxon-name-part taxon-name-part-type="genus" reg="Crematogaster">Crematogaster</tp:taxon-name-part></tp:taxon-name></italic> Lund (<tp:taxon-name><tp:taxon-name-part taxon-name-part-type="order">Hymenoptera</tp:taxon-name-part></tp:taxon-name>, <tp:taxon-name><tp:taxon-name-part taxon-name-part-type="family">Formicidae</tp:taxon-name-part></tp:taxon-name>), synoptic list, distribution, and description of two new species from Oman and Saudi Arabia</article-title><source>Zookeys</source><day>10</day><month>12</month><year>2019</year><volume>898</volume><fpage>27</fpage><lpage>81</lpage><pub-id pub-id-type="doi">10.3897/zookeys.898.37531</pub-id></mixed-citation></tp:treatment-meta><tp:nomenclature><tp:taxon-name><object-id xmlns:xlink="http://www.w3.org/1999/xlink" content-type="arpha" xlink:type="simple">EE794796-FF87-506B-8825-42076D47FD3E</object-id>
              <tp:taxon-name-part taxon-name-part-type="genus" reg="Crematogaster">Crematogaster</tp:taxon-name-part>
              <tp:taxon-name-part taxon-name-part-type="species" reg="jehovae">jehovae</tp:taxon-name-part>
            </tp:taxon-name><tp:taxon-authority>Forel</tp:taxon-authority><xref ref-type="fig" rid="F23">Figure 23A–C</xref></tp:nomenclature><tp:treatment-sec sec-type="Taxonomic history" id="SECID0E45DI"><title>Taxonomic history.</title><p><tp:taxon-name><tp:taxon-name-part taxon-name-part-type="genus" reg="Crematogaster">Crematogaster</tp:taxon-name-part> (<tp:taxon-name-part taxon-name-part-type="subgenus" reg="Acrocoelia">Acrocoelia</tp:taxon-name-part>) <tp:taxon-name-part taxon-name-part-type="species" reg="auberti">auberti</tp:taxon-name-part> <tp:taxon-name-part taxon-name-part-type="infraspecific-rank">subsp.</tp:taxon-name-part> <tp:taxon-name-part taxon-name-part-type="subspecies" reg="jehovae">jehovae</tp:taxon-name-part></tp:taxon-name> Forel, 1907c: 207 (w.) Israel: <xref ref-type="bibr" rid="B74">Menozzi 1933</xref>: 58 (q.).</p><p>Combination in <tp:taxon-name><tp:taxon-name-part taxon-name-part-type="genus" reg="Crematogaster">Crematogaster</tp:taxon-name-part> (<tp:taxon-name-part taxon-name-part-type="subgenus" reg="Acrocoelia">Acrocoelia</tp:taxon-name-part>)</tp:taxon-name>: <xref ref-type="bibr" rid="B38">Emery 1922</xref>: 142; <xref ref-type="bibr" rid="B89">Santschi 1930</xref>: 266; in <tp:taxon-name><tp:taxon-name-part taxon-name-part-type="genus" reg="Crematogaster">Crematogaster</tp:taxon-name-part></tp:taxon-name> (<tp:taxon-name><tp:taxon-name-part taxon-name-part-type="subgenus" reg="Crematogaster">Crematogaster</tp:taxon-name-part>)</tp:taxon-name>: <xref ref-type="bibr" rid="B10">Bolton 1995</xref>: 166.</p><p>Status as species: <xref ref-type="bibr" rid="B40">Emery 1926</xref>: 3; <xref ref-type="bibr" rid="B74">Menozzi 1933</xref>: 58.</p><p>Current subspecies: <italic><tp:taxon-name><tp:taxon-name-part taxon-name-part-type="genus" reg="Crematogaster">C.</tp:taxon-name-part> <tp:taxon-name-part taxon-name-part-type="species" reg="jehovae">jehovae</tp:taxon-name-part> <tp:taxon-name-part taxon-name-part-type="subspecies" reg="crawleyi">crawleyi</tp:taxon-name-part></tp:taxon-name></italic> Emery.</p></tp:treatment-sec><tp:treatment-sec sec-type="material" id="SECID0E3BAK"><title>Material examined.</title><p><bold><abbrev xmlns:xlink="http://www.w3.org/1999/xlink" xlink:title="Kingdom of Saudi Arabia" id="ABBRID0EDCAK" xlink:type="simple">KSA</abbrev></bold>: Asir province, Ballasmer, A’l Omer, <named-content xmlns:xlink="http://www.w3.org/1999/xlink" content-type="dwc:verbatimCoordinates" xlink:type="simple"><named-content content-type="geo-json" specific-use="{&#34;type&#34;:&#34;Point&#34;,&#34;coordinates&#34;:[42.268060,18.760080]}" id="NCID0EKCAK" xlink:type="simple">18.76008N, 42.26806E</named-content></named-content>, 2455 m, 28.iv.2019 (Sharaf MR) (1 w, <named-content xmlns:xlink="http://www.w3.org/1999/xlink" content-type="dwc:institutional_code" xlink:type="simple">KSMA</named-content>); Raydah: <named-content xmlns:xlink="http://www.w3.org/1999/xlink" content-type="dwc:verbatimCoordinates" xlink:type="simple"><named-content content-type="geo-json" specific-use="{&#34;type&#34;:&#34;Point&#34;,&#34;coordinates&#34;:[42.412400,18.204267]}" id="NCID0E2CAK" xlink:type="simple">18.204267N, 42.4124E</named-content></named-content>, 2820 m, 21.ii.2014 (Al Dhafer et al.) (4 w, <named-content xmlns:xlink="http://www.w3.org/1999/xlink" content-type="dwc:institutional_code" xlink:type="simple">KSMA</named-content>); Raydah: <named-content xmlns:xlink="http://www.w3.org/1999/xlink" content-type="dwc:verbatimCoordinates" xlink:type="simple"><named-content content-type="geo-json" specific-use="{&#34;type&#34;:&#34;Point&#34;,&#34;coordinates&#34;:[42.410117,18.205250]}" id="NCID0EMDAK" xlink:type="simple">18.20525N, 42.410117E</named-content></named-content>, 2761 m, 21.ii.2014 (Al Dhafer et al.) (1 w, <named-content xmlns:xlink="http://www.w3.org/1999/xlink" content-type="dwc:institutional_code" xlink:type="simple">KSMA</named-content>); Ballasmer, A’l Azza, <named-content xmlns:xlink="http://www.w3.org/1999/xlink" content-type="dwc:verbatimCoordinates" xlink:type="simple"><named-content content-type="geo-json" specific-use="{&#34;type&#34;:&#34;Point&#34;,&#34;coordinates&#34;:[42.246280,18.608150]}" id="NCID0E4DAK" xlink:type="simple">18.60815N, 42.24628E</named-content></named-content>, 2611 m, 27.iv.2019 (Sharaf MR) (2 w, <named-content xmlns:xlink="http://www.w3.org/1999/xlink" content-type="dwc:institutional_code" xlink:type="simple">KSMA</named-content>).</p></tp:treatment-sec><tp:treatment-sec sec-type="Geographic range" id="SECID0ELEAK"><title>Geographic range.</title><p>This species was originally described from Israel and is also known from the southeastern Europe and the Middle East (<xref ref-type="bibr" rid="B14">Borowiec and Salata 2012</xref>; <xref ref-type="bibr" rid="B13">Borowiec 2014</xref>; <xref ref-type="bibr" rid="B53">Guénard et al. 2017</xref>; Janicki et al. 2017). Our material represents the first record from the <abbrev xmlns:xlink="http://www.w3.org/1999/xlink" xlink:title="Kingdom of Saudi Arabia" id="ABBRID0E4EAK" xlink:type="simple">KSA</abbrev> since it was previously only known from <abbrev xmlns:xlink="http://www.w3.org/1999/xlink" xlink:title="United Arab Emirates" id="ABBRID0EBFAK" xlink:type="simple">UAE</abbrev> and Yemen (<xref ref-type="bibr" rid="B14">Borowiec and Salata 2012</xref>; <xref ref-type="bibr" rid="B13">Borowiec 2014</xref>) (Fig. <xref ref-type="fig" rid="F19">19</xref>).</p></tp:treatment-sec><tp:treatment-sec sec-type="remarks" id="SECID0ERFAK"><title>Remarks.</title><p>Considering that the species was known from most countries around the <abbrev xmlns:xlink="http://www.w3.org/1999/xlink" xlink:title="Kingdom of Saudi Arabia" id="ABBRID0EXFAK" xlink:type="simple">KSA</abbrev>, it is not surprising to now be discovered in this region. The taxonomy and identification of this species seems straightforward and we expect that this will remain this way.</p><fig id="F23" position="float" orientation="portrait"><object-id xmlns:xlink="http://www.w3.org/1999/xlink" content-type="doi" xlink:type="simple">10.3897/zookeys.898.37531.figure23</object-id><object-id xmlns:xlink="http://www.w3.org/1999/xlink" content-type="arpha" xlink:type="simple">4AE38C05-67F2-5912-B09B-3282D5186E29</object-id><label>Figure 23.</label><caption><p><italic><tp:taxon-name><tp:taxon-name-part taxon-name-part-type="genus" reg="Crematogaster">C.</tp:taxon-name-part> <tp:taxon-name-part taxon-name-part-type="species" reg="jehovae">jehovae</tp:taxon-name-part></tp:taxon-name></italic><bold>A</bold> body in profile <bold>B</bold> body in dorsal view <bold>C</bold> head in full-face view, <ext-link xmlns:xlink="http://www.w3.org/1999/xlink" ext-link-type="uri" xlink:href="http://data.antweb.org/specimen/CASENT0914150" xlink:type="simple">CASENT0914150</ext-link> (Zach Lieberman), <ext-link xmlns:xlink="http://www.w3.org/1999/xlink" xlink:type="simple" ext-link-type="uri" xlink:href="http://www.AntWeb.org">www.AntWeb.org</ext-link>.</p></caption><graphic xmlns:xlink="http://www.w3.org/1999/xlink" xlink:href="zookeys-898-027-g023.jpg" position="float" orientation="portrait" xlink:type="simple" id="oo_363790.jpg"><uri content-type="original_file" xlink:type="simple">https://binary.pensoft.net/fig/363790</uri></graphic></fig></tp:treatment-sec><tp:treatment-sec><!--Section generated to contain objects referenced in tp:taxon-treatment.--><fig id="F19" position="float" orientation="portrait"><object-id xmlns:xlink="http://www.w3.org/1999/xlink" content-type="doi" xlink:type="simple">10.3897/zookeys.898.37531.figure19</object-id><object-id xmlns:xlink="http://www.w3.org/1999/xlink" content-type="arpha" xlink:type="simple">121557BE-1F69-5B40-AF88-052EB3417510</object-id><label>Figure 19.</label><caption><p>Distribution map of <italic><tp:taxon-name><tp:taxon-name-part taxon-name-part-type="genus" reg="Crematogaster">C.</tp:taxon-name-part> <tp:taxon-name-part taxon-name-part-type="species" reg="gryllsi">gryllsi</tp:taxon-name-part></tp:taxon-name></italic> sp. nov., <italic><tp:taxon-name><tp:taxon-name-part taxon-name-part-type="genus" reg="Crematogaster">C.</tp:taxon-name-part> <tp:taxon-name-part taxon-name-part-type="species" reg="jacindae">jacindae</tp:taxon-name-part></tp:taxon-name></italic> sp. nov. and <italic><tp:taxon-name><tp:taxon-name-part taxon-name-part-type="genus" reg="Crematogaster">C.</tp:taxon-name-part> <tp:taxon-name-part taxon-name-part-type="species" reg="jehovae">jehovae</tp:taxon-name-part></tp:taxon-name></italic>.</p></caption><graphic xmlns:xlink="http://www.w3.org/1999/xlink" xlink:href="zookeys-898-027-g019.jpg" position="float" orientation="portrait" xlink:type="simple" id="oo_363786.jpg"><uri content-type="original_file" xlink:type="simple">https://binary.pensoft.net/fig/363786</uri></graphic></fig></tp:treatment-sec><ref-list><ref id="B74"><mixed-citation xmlns:xlink="http://www.w3.org/1999/xlink" xlink:type="simple"><person-group><name name-style="western"><surname>Menozzi</surname><given-names>C</given-names></name></person-group> (<year>1933</year>) Le formiche della Palestina. Memorie della Societa Entomologica Italiana: 49–113.</mixed-citation></ref><ref id="B38"><mixed-citation xmlns:xlink="http://www.w3.org/1999/xlink" xlink:type="simple"><person-group><name name-style="western"><surname>Emery</surname><given-names>C</given-names></name></person-group> (<year>1922</year>) <tp:taxon-name><tp:taxon-name-part taxon-name-part-type="order">Hymenoptera</tp:taxon-name-part></tp:taxon-name>. Fam. <tp:taxon-name><tp:taxon-name-part taxon-name-part-type="family">Formicidae</tp:taxon-name-part></tp:taxon-name>. Subfam. <tp:taxon-name><tp:taxon-name-part taxon-name-part-type="subfamily">Myrmicinae</tp:taxon-name-part></tp:taxon-name>. [part]. Genera Insectorum 174B: 95–206.</mixed-citation></ref><ref id="B89"><mixed-citation xmlns:xlink="http://www.w3.org/1999/xlink" xlink:type="simple"><person-group><name name-style="western"><surname>Santschi</surname><given-names>F</given-names></name></person-group> (<year>1930</year>) <article-title>Trois notes myrmécologiques.</article-title><source>Bulletin et Annales de la Société Entomologique de Belgique (Bruxelles)</source><volume>70</volume>: <fpage>263</fpage>–<lpage>270</lpage>.</mixed-citation></ref><ref id="B10"><mixed-citation xmlns:xlink="http://www.w3.org/1999/xlink" xlink:type="simple"><person-group><name name-style="western"><surname>Bolton</surname><given-names>B</given-names></name></person-group> (<year>1995</year>) <source>A new general catalogue of the ants of the world.</source><publisher-name>Harvard University Press</publisher-name>, <publisher-loc>Cambridge</publisher-loc>, <size units="page">504 pp</size>.</mixed-citation></ref><ref id="B40"><mixed-citation xmlns:xlink="http://www.w3.org/1999/xlink" xlink:type="simple"><person-group><name name-style="western"><surname>Emery</surname><given-names>C</given-names></name></person-group> (<year>1926</year>) <article-title>Ultime note mirmecologiche.</article-title><volume>58</volume>: <fpage>1</fpage>–<lpage>9</lpage>.</mixed-citation></ref><ref id="B14"><mixed-citation xmlns:xlink="http://www.w3.org/1999/xlink" xlink:type="simple"><person-group><name name-style="western"><surname>Borowiec</surname><given-names>L</given-names></name><name name-style="western"><surname>Salata</surname><given-names>S</given-names></name></person-group> (<year>2012</year>) <article-title>Ants of Greece – checklist, comments and new faunistic data (<tp:taxon-name><tp:taxon-name-part taxon-name-part-type="order">Hymenoptera</tp:taxon-name-part></tp:taxon-name>: <tp:taxon-name><tp:taxon-name-part taxon-name-part-type="family">Formicidae</tp:taxon-name-part></tp:taxon-name>).</article-title><source>Genus (Wroclaw)</source><volume>23</volume>: <fpage>461</fpage>–<lpage>563</lpage>.</mixed-citation></ref><ref id="B13"><mixed-citation xmlns:xlink="http://www.w3.org/1999/xlink" xlink:type="simple"><person-group><name name-style="western"><surname>Borowiec</surname><given-names>L</given-names></name></person-group> (<year>2014</year>) <article-title>Catalogue of ants of Europe, the Mediterranean Basin and adjacent regions (<tp:taxon-name><tp:taxon-name-part taxon-name-part-type="order">Hymenoptera</tp:taxon-name-part></tp:taxon-name>: <tp:taxon-name><tp:taxon-name-part taxon-name-part-type="family">Formicidae</tp:taxon-name-part></tp:taxon-name>).</article-title><source>Genus (Wroclaw)</source><volume>25</volume>: <fpage>1</fpage>–<lpage>340</lpage>.</mixed-citation></ref><ref id="B53"><mixed-citation xmlns:xlink="http://www.w3.org/1999/xlink" xlink:type="simple"><person-group><name name-style="western"><surname>Guénard</surname><given-names>B</given-names></name><name name-style="western"><surname>Weiser</surname><given-names>M</given-names></name><name name-style="western"><surname>Gomez</surname><given-names>K</given-names></name><name name-style="western"><surname>Narula</surname><given-names>N</given-names></name><name name-style="western"><surname>Economo</surname><given-names>EP</given-names></name></person-group> (<year>2017</year>) <article-title>The Global Ant Biodiversity Informatics (GABI) database: a synthesis of ant species geographic distributions.</article-title><source>Myrmecological News</source><volume>24</volume>: <fpage>83</fpage>–<lpage>89</lpage>.</mixed-citation></ref></ref-list></tp:taxon-treatment>
