# Supplementary material for: Review of the Arabian Crematogaster Lund (Hymenoptera, Formicidae), synoptic list, distribution, and description of two new species from Oman and Saudi Arabia
Source: Zookeys. 2019 Dec 10;898:27–81. doi: 10.3897/zookeys.898.37531 (PMC6917628; doi:10.3897/zookeys.898.37531)
Supplement: XML Treatment for Crematogaster laestrygon [file zookeys.898.37531-treatment12.xml]

<!DOCTYPE tp:taxon-treatment
  PUBLIC "-//TaxonX//DTD Taxonomic Treatment Publishing DTD v0 20100105//EN" "tax-treatment-NSO.dtd">
<tp:taxon-treatment xmlns:tp="http://www.plazi.org/taxpub"><tp:treatment-meta><kwd-group><label>Taxon classification</label><kwd><named-content xmlns:xlink="http://www.w3.org/1999/xlink" content-type="kingdom">Animalia</named-content></kwd><kwd><named-content xmlns:xlink="http://www.w3.org/1999/xlink" content-type="order">Hymenoptera</named-content></kwd><kwd><named-content xmlns:xlink="http://www.w3.org/1999/xlink" content-type="family">Formicidae</named-content></kwd></kwd-group><mixed-citation publication-type="journal"><person-group><name><surname>Sharaf</surname><given-names>Mostafa R.</given-names></name><name><surname>Aldawood</surname><given-names>Abdulrahman S.</given-names></name><name><surname>Garcia</surname><given-names>Francisco Hita</given-names></name></person-group><article-title>Review of the Arabian <italic><tp:taxon-name><tp:taxon-name-part taxon-name-part-type="genus" reg="Crematogaster">Crematogaster</tp:taxon-name-part></tp:taxon-name></italic> Lund (<tp:taxon-name><tp:taxon-name-part taxon-name-part-type="order">Hymenoptera</tp:taxon-name-part></tp:taxon-name>, <tp:taxon-name><tp:taxon-name-part taxon-name-part-type="family">Formicidae</tp:taxon-name-part></tp:taxon-name>), synoptic list, distribution, and description of two new species from Oman and Saudi Arabia</article-title><source>Zookeys</source><day>10</day><month>12</month><year>2019</year><volume>898</volume><fpage>27</fpage><lpage>81</lpage><pub-id pub-id-type="doi">10.3897/zookeys.898.37531</pub-id></mixed-citation></tp:treatment-meta><tp:nomenclature><tp:taxon-name><object-id xmlns:xlink="http://www.w3.org/1999/xlink" content-type="arpha" xlink:type="simple">FA049D80-64E6-58BA-A429-25CA86ED5C1B</object-id>
              <tp:taxon-name-part taxon-name-part-type="genus" reg="Crematogaster">Crematogaster</tp:taxon-name-part>
              <tp:taxon-name-part taxon-name-part-type="species" reg="laestrygon">laestrygon</tp:taxon-name-part>
            </tp:taxon-name><tp:taxon-authority>Emery</tp:taxon-authority><xref ref-type="fig" rid="F24">Figure 24A–C</xref></tp:nomenclature><tp:treatment-sec sec-type="Taxonomic history" id="SECID0ELIAK"><title>Taxonomic history.</title><p><italic><tp:taxon-name><tp:taxon-name-part taxon-name-part-type="genus" reg="Crematogaster">Crematogaster</tp:taxon-name-part> <tp:taxon-name-part taxon-name-part-type="species" reg="laestrygon">laestrygon</tp:taxon-name-part></tp:taxon-name></italic> Emery, 1869b: 135 (w.) Italy: <xref ref-type="bibr" rid="B31">De Stefani 1889</xref>: 145 (q.); <xref ref-type="bibr" rid="B3">Baroni Urbani 1964</xref>: 43 (q.).</p><p>Combination in <tp:taxon-name><tp:taxon-name-part taxon-name-part-type="genus" reg="Crematogaster">Crematogaster</tp:taxon-name-part> (<tp:taxon-name-part taxon-name-part-type="subgenus" reg="Acrocoelia">Acrocoelia</tp:taxon-name-part>)</tp:taxon-name>: <xref ref-type="bibr" rid="B38">Emery 1922</xref>: 142; in <tp:taxon-name><tp:taxon-name-part taxon-name-part-type="genus" reg="Crematogaster">Crematogaster</tp:taxon-name-part></tp:taxon-name> (<tp:taxon-name><tp:taxon-name-part taxon-name-part-type="subgenus" reg="Crematogaster">Crematogaster</tp:taxon-name-part>)</tp:taxon-name>: <xref ref-type="bibr" rid="B10">Bolton 1995</xref>: 166.</p><p>Subspecies of <italic><tp:taxon-name><tp:taxon-name-part taxon-name-part-type="genus" reg="Crematogaster">C.</tp:taxon-name-part> <tp:taxon-name-part taxon-name-part-type="species" reg="scutellaris">scutellaris</tp:taxon-name-part></tp:taxon-name></italic>: <xref ref-type="bibr" rid="B41">Emery and Forel 1879</xref>: 464; <xref ref-type="bibr" rid="B2">André 1883</xref>: 393; of <italic><tp:taxon-name><tp:taxon-name-part taxon-name-part-type="genus" reg="Crematogaster">C.</tp:taxon-name-part> <tp:taxon-name-part taxon-name-part-type="species" reg="schmidti">schmidti</tp:taxon-name-part></tp:taxon-name></italic>: <xref ref-type="bibr" rid="B35">Emery 1891</xref>: 15; of <italic><tp:taxon-name><tp:taxon-name-part taxon-name-part-type="genus" reg="Crematogaster">C.</tp:taxon-name-part> <tp:taxon-name-part taxon-name-part-type="species" reg="auberti">auberti</tp:taxon-name-part></tp:taxon-name></italic>: <xref ref-type="bibr" rid="B48">Forel 1902</xref>: 154; <xref ref-type="bibr" rid="B80">Ruzsky 1902</xref>: 31; <xref ref-type="bibr" rid="B98">Stitz 1917</xref>: 341; <xref ref-type="bibr" rid="B87">Santschi 1921</xref>: 70; <xref ref-type="bibr" rid="B38">Emery 1922</xref>: 142; <xref ref-type="bibr" rid="B90">Santschi 1934</xref>: 167.</p><p>Status as species: <xref ref-type="bibr" rid="B51">Forel 1909</xref>: 104; <xref ref-type="bibr" rid="B85">Santschi 1915</xref>: 59; <xref ref-type="bibr" rid="B40">Emery 1926</xref>: 2; <xref ref-type="bibr" rid="B102">Wheeler 1927</xref>: 106; <xref ref-type="bibr" rid="B92">Santschi 1936</xref>: 201.</p><p>Current subspecies: <italic><tp:taxon-name><tp:taxon-name-part taxon-name-part-type="genus" reg="Crematogaster">C.</tp:taxon-name-part> <tp:taxon-name-part taxon-name-part-type="species" reg="laestrygon">laestrygon</tp:taxon-name-part> <tp:taxon-name-part taxon-name-part-type="subspecies" reg="airensis">airensis</tp:taxon-name-part></tp:taxon-name></italic> Santschi, <italic><tp:taxon-name><tp:taxon-name-part taxon-name-part-type="genus" reg="Crematogaster">C.</tp:taxon-name-part> <tp:taxon-name-part taxon-name-part-type="species" reg="laestrygon">laestrygon</tp:taxon-name-part> <tp:taxon-name-part taxon-name-part-type="subspecies" reg="atlantis">atlantis</tp:taxon-name-part></tp:taxon-name></italic> Santschi, <italic><tp:taxon-name><tp:taxon-name-part taxon-name-part-type="genus" reg="Crematogaster">C.</tp:taxon-name-part> <tp:taxon-name-part taxon-name-part-type="species" reg="laestrygon">laestrygon</tp:taxon-name-part> <tp:taxon-name-part taxon-name-part-type="subspecies" reg="canariensis">canariensis</tp:taxon-name-part></tp:taxon-name></italic> Barquín, <italic><tp:taxon-name><tp:taxon-name-part taxon-name-part-type="genus" reg="Crematogaster">C.</tp:taxon-name-part> <tp:taxon-name-part taxon-name-part-type="species" reg="laestrygon">laestrygon</tp:taxon-name-part> <tp:taxon-name-part taxon-name-part-type="subspecies" reg="diminuta">diminuta</tp:taxon-name-part></tp:taxon-name></italic> Santschi, <italic><tp:taxon-name><tp:taxon-name-part taxon-name-part-type="genus" reg="Crematogaster">C.</tp:taxon-name-part> <tp:taxon-name-part taxon-name-part-type="species" reg="laestrygon">laestrygon</tp:taxon-name-part> <tp:taxon-name-part taxon-name-part-type="subspecies" reg="granulata">granulata</tp:taxon-name-part></tp:taxon-name></italic> Santschi, <italic><tp:taxon-name><tp:taxon-name-part taxon-name-part-type="genus" reg="Crematogaster">C.</tp:taxon-name-part> <tp:taxon-name-part taxon-name-part-type="species" reg="laestrygon">laestrygon</tp:taxon-name-part> <tp:taxon-name-part taxon-name-part-type="subspecies" reg="maura">maura</tp:taxon-name-part></tp:taxon-name></italic> Forel, <italic><tp:taxon-name><tp:taxon-name-part taxon-name-part-type="genus" reg="Crematogaster">C.</tp:taxon-name-part> <tp:taxon-name-part taxon-name-part-type="species" reg="laestrygon">laestrygon</tp:taxon-name-part> <tp:taxon-name-part taxon-name-part-type="subspecies" reg="submaura">submaura</tp:taxon-name-part></tp:taxon-name></italic> Lomnicki, <italic><tp:taxon-name><tp:taxon-name-part taxon-name-part-type="genus" reg="Crematogaster">C.</tp:taxon-name-part> <tp:taxon-name-part taxon-name-part-type="species" reg="laestrygon">laestrygon</tp:taxon-name-part> <tp:taxon-name-part taxon-name-part-type="subspecies" reg="theryi">theryi</tp:taxon-name-part></tp:taxon-name></italic> Santschi, <italic><tp:taxon-name><tp:taxon-name-part taxon-name-part-type="genus" reg="Crematogaster">C.</tp:taxon-name-part> <tp:taxon-name-part taxon-name-part-type="species" reg="laestrygon">laestrygon</tp:taxon-name-part> <tp:taxon-name-part taxon-name-part-type="subspecies" reg="vivax">vivax</tp:taxon-name-part></tp:taxon-name></italic> Santschi.</p><p><tp:taxon-name><tp:taxon-name-part taxon-name-part-type="genus" reg="Crematogaster">Crematogaster</tp:taxon-name-part> <tp:taxon-name-part taxon-name-part-type="species" reg="laestrygon">laestrygon</tp:taxon-name-part> <tp:taxon-name-part taxon-name-part-type="infraspecific-rank">subsp.</tp:taxon-name-part> <tp:taxon-name-part taxon-name-part-type="subspecies" reg="vaucheri">vaucheri</tp:taxon-name-part></tp:taxon-name> Emery, 1926: 2 (w.) Morocco.</p><p>[First available use of <tp:taxon-name><tp:taxon-name-part taxon-name-part-type="genus" reg="Crematogaster">Crematogaster</tp:taxon-name-part> <tp:taxon-name-part taxon-name-part-type="species" reg="auberti">auberti</tp:taxon-name-part> <tp:taxon-name-part taxon-name-part-type="infraspecific-rank">st.</tp:taxon-name-part> <tp:taxon-name-part taxon-name-part-type="stage" reg="laestrygon">laestrygon</tp:taxon-name-part> <tp:taxon-name-part taxon-name-part-type="infraspecific-rank">var.</tp:taxon-name-part> <tp:taxon-name-part taxon-name-part-type="variety" reg="vaucheri">vaucheri</tp:taxon-name-part></tp:taxon-name> Santschi, 1921: 71; unavailable name.] Junior synonym of <italic><tp:taxon-name><tp:taxon-name-part taxon-name-part-type="genus" reg="Crematogaster">C.</tp:taxon-name-part> <tp:taxon-name-part taxon-name-part-type="species" reg="laestrygon">laestrygon</tp:taxon-name-part></tp:taxon-name></italic>: <xref ref-type="bibr" rid="B23">Collingwood 1978</xref>: 69.</p></tp:treatment-sec><tp:treatment-sec sec-type="material" id="SECID0EGTAK"><title>Material examined.</title><p><bold>Yemen</bold>: Hada, Sana’a, <named-content xmlns:xlink="http://www.w3.org/1999/xlink" content-type="dwc:verbatimCoordinates" xlink:type="simple"><named-content content-type="geo-json" specific-use="{&#34;type&#34;:&#34;Point&#34;,&#34;coordinates&#34;:[44.166667,15.300000]}" id="NCID0ERTAK" xlink:type="simple">15.3N, 44.166667E</named-content></named-content>, 15.vii.1988 (P. Haney) (1 w, <named-content xmlns:xlink="http://www.w3.org/1999/xlink" content-type="dwc:institutional_code" xlink:type="simple">CASC</named-content>).</p></tp:treatment-sec><tp:treatment-sec sec-type="Geographic range" id="SECID0E5TAK"><title>Geographic range.</title><p>This species is originally described from Italy and widespread in southern Europe, North Africa and the Middle East (<xref ref-type="bibr" rid="B13">Borowiec 2014</xref>; <xref ref-type="bibr" rid="B53">Guénard et al. 2017</xref>; Janicki et al. 2017). The Arabian records are from the <abbrev xmlns:xlink="http://www.w3.org/1999/xlink" xlink:title="Kingdom of Saudi Arabia" id="ABBRID0EMUAK" xlink:type="simple">KSA</abbrev> and Yemen (<xref ref-type="bibr" rid="B13">Borowiec 2014</xref>; <xref ref-type="bibr" rid="B24">Collingwood 1985</xref>, <xref ref-type="bibr" rid="B26">Collingwood and Agosti 1996</xref>) (Fig. <xref ref-type="fig" rid="F25">25</xref>).</p></tp:treatment-sec><tp:treatment-sec sec-type="remarks" id="SECID0EAVAK"><title>Remarks.</title><p>This is a good example of a <italic><tp:taxon-name><tp:taxon-name-part taxon-name-part-type="genus" reg="Crematogaster">Crematogaster</tp:taxon-name-part></tp:taxon-name></italic> species with a complex and uncertain taxonomic situation. It is relatively widespread in the Mediterranean and Middle East and currently has nine subspecies. It is doubtful that they are conspecific and it is possible that this is a species complex. As outlined below, we consider <italic><tp:taxon-name><tp:taxon-name-part taxon-name-part-type="genus" reg="Crematogaster">C.</tp:taxon-name-part> <tp:taxon-name-part taxon-name-part-type="species" reg="laestrygon">laestrygon</tp:taxon-name-part> <tp:taxon-name-part taxon-name-part-type="subspecies" reg="striaticeps">striaticeps</tp:taxon-name-part></tp:taxon-name></italic> as sufficiently different to raise it to the rank of species.</p><fig id="F24" position="float" orientation="portrait"><object-id xmlns:xlink="http://www.w3.org/1999/xlink" content-type="doi" xlink:type="simple">10.3897/zookeys.898.37531.figure24</object-id><object-id xmlns:xlink="http://www.w3.org/1999/xlink" content-type="arpha" xlink:type="simple">64F0F67A-AF13-5A4B-9E87-9603C8DD0E4A</object-id><label>Figure 24.</label><caption><p><italic><tp:taxon-name><tp:taxon-name-part taxon-name-part-type="genus" reg="Crematogaster">C.</tp:taxon-name-part> <tp:taxon-name-part taxon-name-part-type="species" reg="laestrygon">laestrygon</tp:taxon-name-part></tp:taxon-name></italic><bold>A</bold> body in profile <bold>B</bold> body in dorsal view <bold>C</bold> head in full-face view, <ext-link xmlns:xlink="http://www.w3.org/1999/xlink" ext-link-type="uri" xlink:href="http://data.antweb.org/specimen/CASENT0912691" xlink:type="simple">CASENT0912691</ext-link> (Zach Lieberman), <ext-link xmlns:xlink="http://www.w3.org/1999/xlink" xlink:type="simple" ext-link-type="uri" xlink:href="http://www.AntWeb.org">www.AntWeb.org</ext-link>.</p></caption><graphic xmlns:xlink="http://www.w3.org/1999/xlink" xlink:href="zookeys-898-027-g024.jpg" position="float" orientation="portrait" xlink:type="simple" id="oo_363791.jpg"><uri content-type="original_file" xlink:type="simple">https://binary.pensoft.net/fig/363791</uri></graphic></fig><fig id="F25" position="float" orientation="portrait"><object-id xmlns:xlink="http://www.w3.org/1999/xlink" content-type="doi" xlink:type="simple">10.3897/zookeys.898.37531.figure25</object-id><object-id xmlns:xlink="http://www.w3.org/1999/xlink" content-type="arpha" xlink:type="simple">58EF893E-6717-5B80-AB19-12C8DDA8A0DC</object-id><label>Figure 25.</label><caption><p>Distribution map of <italic><tp:taxon-name><tp:taxon-name-part taxon-name-part-type="genus" reg="Crematogaster">C.</tp:taxon-name-part> <tp:taxon-name-part taxon-name-part-type="species" reg="laestrygon">laestrygon</tp:taxon-name-part></tp:taxon-name></italic>, <italic><tp:taxon-name><tp:taxon-name-part taxon-name-part-type="genus" reg="Crematogaster">C.</tp:taxon-name-part> <tp:taxon-name-part taxon-name-part-type="species" reg="mimosae">mimosae</tp:taxon-name-part></tp:taxon-name></italic>, <italic><tp:taxon-name><tp:taxon-name-part taxon-name-part-type="genus" reg="Crematogaster">C.</tp:taxon-name-part> <tp:taxon-name-part taxon-name-part-type="species" reg="oasium">oasium</tp:taxon-name-part></tp:taxon-name></italic>, and <italic><tp:taxon-name><tp:taxon-name-part taxon-name-part-type="genus" reg="Crematogaster">C.</tp:taxon-name-part> <tp:taxon-name-part taxon-name-part-type="species" reg="senegalensis">senegalensis</tp:taxon-name-part></tp:taxon-name></italic>.</p></caption><graphic xmlns:xlink="http://www.w3.org/1999/xlink" xlink:href="zookeys-898-027-g025.jpg" position="float" orientation="portrait" xlink:type="simple" id="oo_363792.jpg"><uri content-type="original_file" xlink:type="simple">https://binary.pensoft.net/fig/363792</uri></graphic></fig></tp:treatment-sec><ref-list><ref id="B31"><mixed-citation xmlns:xlink="http://www.w3.org/1999/xlink" xlink:type="simple"><person-group><name name-style="western"><surname>De Stefani</surname><given-names>T</given-names></name></person-group> (<year>1889</year>) <article-title>Miscellanea imenotterologica sicula.</article-title><source>Il Naturalista Siciliano</source><volume>8</volume>: <fpage>140</fpage>–<lpage>145</lpage>.</mixed-citation></ref><ref id="B3"><mixed-citation xmlns:xlink="http://www.w3.org/1999/xlink" xlink:type="simple"><person-group><name name-style="western"><surname>Baroni Urbani</surname><given-names>C</given-names></name></person-group> (<year>1964</year>) <article-title>Studi sulla mirmecofauna d’Italia. II. Formiche di Sicilia.</article-title><source>Atti dell’Accademia Gioenia di Scienze Naturali</source><volume>46</volume>: <fpage>25</fpage>–<lpage>66</lpage>.</mixed-citation></ref><ref id="B38"><mixed-citation xmlns:xlink="http://www.w3.org/1999/xlink" xlink:type="simple"><person-group><name name-style="western"><surname>Emery</surname><given-names>C</given-names></name></person-group> (<year>1922</year>) <tp:taxon-name><tp:taxon-name-part taxon-name-part-type="order">Hymenoptera</tp:taxon-name-part></tp:taxon-name>. Fam. <tp:taxon-name><tp:taxon-name-part taxon-name-part-type="family">Formicidae</tp:taxon-name-part></tp:taxon-name>. Subfam. <tp:taxon-name><tp:taxon-name-part taxon-name-part-type="subfamily">Myrmicinae</tp:taxon-name-part></tp:taxon-name>. [part]. Genera Insectorum 174B: 95–206.</mixed-citation></ref><ref id="B10"><mixed-citation xmlns:xlink="http://www.w3.org/1999/xlink" xlink:type="simple"><person-group><name name-style="western"><surname>Bolton</surname><given-names>B</given-names></name></person-group> (<year>1995</year>) <source>A new general catalogue of the ants of the world.</source><publisher-name>Harvard University Press</publisher-name>, <publisher-loc>Cambridge</publisher-loc>, <size units="page">504 pp</size>.</mixed-citation></ref><ref id="B41"><mixed-citation xmlns:xlink="http://www.w3.org/1999/xlink" xlink:type="simple"><person-group><name name-style="western"><surname>Emery</surname><given-names>C</given-names></name><name name-style="western"><surname>Forel</surname><given-names>A</given-names></name></person-group> (<year>1879</year>) <article-title>Catalogue des Formicides d’Europe.</article-title><source>Mitteilungen der Schweizerischen Entomologischen Gesellschaft</source><volume>5</volume>: <fpage>441</fpage>–<lpage>481</lpage>.</mixed-citation></ref><ref id="B2"><mixed-citation xmlns:xlink="http://www.w3.org/1999/xlink" xlink:type="simple"><person-group><name name-style="western"><surname>André</surname><given-names>E</given-names></name></person-group> (<year>1883</year>) <source>Species des Hyménoptères d’Europe et d’Algérie. Tome Deuxième.</source><publisher-name>Edmond André</publisher-name>, <publisher-loc>Beaune</publisher-loc>, <size units="page">919 pp</size>.</mixed-citation></ref><ref id="B35"><mixed-citation xmlns:xlink="http://www.w3.org/1999/xlink" xlink:type="simple"><person-group><name name-style="western"><surname>Emery</surname><given-names>C</given-names></name></person-group> (<year>1891</year>) Exploration scientifique de la Tunisie. Zoologie. Hyménoptères. Révision critique des fourmis de la Tunisie. Imprimerie Nationale, Paris, iii + 21 pp.</mixed-citation></ref><ref id="B48"><mixed-citation xmlns:xlink="http://www.w3.org/1999/xlink" xlink:type="simple"><person-group><name name-style="western"><surname>Forel</surname><given-names>A</given-names></name></person-group> (<year>1902</year>) <article-title>Les fourmis du Sahara algérien récoltées par M. le Professeur A. Lameere et le Dr. A. Diehl.</article-title><source>Annales de la Société entomologique de Belgique</source><volume>46</volume>: <fpage>147</fpage>–<lpage>158</lpage>.</mixed-citation></ref><ref id="B80"><mixed-citation xmlns:xlink="http://www.w3.org/1999/xlink" xlink:type="simple"><person-group><name name-style="western"><surname>Ruzsky</surname><given-names>M</given-names></name></person-group> (<year>1902</year>) <article-title>Material on the ant fauna of the Caucasus and the Crimea. [In Russian.].</article-title><source>Protokoly Obshchestva Estestvoispytatelei pri Imperatorskom Kazanskom Universitete</source><volume>206</volume>: <fpage>1</fpage>–<lpage>33</lpage>.</mixed-citation></ref><ref id="B98"><mixed-citation xmlns:xlink="http://www.w3.org/1999/xlink" xlink:type="simple"><person-group><name name-style="western"><surname>Stitz</surname><given-names>H</given-names></name></person-group> (<year>1917</year>) <article-title>Ameisen aus dem westlichen Mittelmeergebiet und von den Kanarischen Inseln.</article-title><source>Mitteilungen aus dem Zoologischen Museum in Berlin</source><volume>8</volume>: <fpage>333</fpage>–<lpage>353</lpage>.</mixed-citation></ref><ref id="B87"><mixed-citation xmlns:xlink="http://www.w3.org/1999/xlink" xlink:type="simple"><person-group><name name-style="western"><surname>Santschi</surname><given-names>F</given-names></name></person-group> (<year>1921</year>) <article-title>Formicides nouveaux de l’Afrique du Nord.</article-title><source>Bulletin de la Société d’Histoire Naturelle de l’Afrique du Nord</source><volume>12</volume>: <fpage>68</fpage>–<lpage>77</lpage>.</mixed-citation></ref><ref id="B90"><mixed-citation xmlns:xlink="http://www.w3.org/1999/xlink" xlink:type="simple"><person-group><name name-style="western"><surname>Santschi</surname><given-names>F</given-names></name></person-group> (<year>1934</year>) <article-title>Fourmis du Sahara central.</article-title><source>Mémoires de la Société d’Histoire Naturelle de l’Afrique du Nord</source><volume>4</volume>: <fpage>165</fpage>–<lpage>177</lpage>.</mixed-citation></ref><ref id="B51"><mixed-citation xmlns:xlink="http://www.w3.org/1999/xlink" xlink:type="simple"><person-group><name name-style="western"><surname>Forel</surname><given-names>A</given-names></name></person-group> (<year>1909</year>) <article-title>Fourmis d’Espagne récoltées par M. O. Vogt et Mme Cécile Vogt, Docteurs en médecine.</article-title><source>Annales de la Société entomologique de Belgique</source><volume>53</volume>: <fpage>103</fpage>–<lpage>106</lpage>. <ext-link xlink:type="simple" ext-link-type="doi" xlink:href="10.5962/bhl.part.21869">https://doi.org/10.5962/bhl.part.21869</ext-link></mixed-citation></ref><ref id="B85"><mixed-citation xmlns:xlink="http://www.w3.org/1999/xlink" xlink:type="simple"><person-group><name name-style="western"><surname>Santschi</surname><given-names>F</given-names></name></person-group> (<year>1915</year>) <article-title>Nouvelles fourmis d’Algérie, Tunisie et Syrie.</article-title><source>Bulletin de la Société d’Histoire Naturelle de l’Afrique du Nord</source><volume>6</volume>: <fpage>54</fpage>–<lpage>63</lpage>.</mixed-citation></ref><ref id="B40"><mixed-citation xmlns:xlink="http://www.w3.org/1999/xlink" xlink:type="simple"><person-group><name name-style="western"><surname>Emery</surname><given-names>C</given-names></name></person-group> (<year>1926</year>) <article-title>Ultime note mirmecologiche.</article-title><volume>58</volume>: <fpage>1</fpage>–<lpage>9</lpage>.</mixed-citation></ref><ref id="B102"><mixed-citation xmlns:xlink="http://www.w3.org/1999/xlink" xlink:type="simple"><person-group><name name-style="western"><surname>Wheeler</surname><given-names>WM</given-names></name></person-group> (<year>1927</year>) <article-title>The ants of the Canary Islands.</article-title><source>Proceedings of the American Academy of Arts and Sciences</source><volume>62</volume>: <fpage>93</fpage>–<lpage>120</lpage>. <ext-link xlink:type="simple" ext-link-type="doi" xlink:href="10.2307/25130107">https://doi.org/10.2307/25130107</ext-link></mixed-citation></ref><ref id="B92"><mixed-citation xmlns:xlink="http://www.w3.org/1999/xlink" xlink:type="simple"><person-group><name name-style="western"><surname>Santschi</surname><given-names>F</given-names></name></person-group> (<year>1936</year>) <article-title>Liste et descriptions de fourmis du Maroc.</article-title><source>Bulletin de la Société des Sciences Naturelles du Maroc</source><volume>16</volume>: <fpage>198</fpage>–<lpage>210</lpage>.</mixed-citation></ref><ref id="B23"><mixed-citation xmlns:xlink="http://www.w3.org/1999/xlink" xlink:type="simple"><person-group><name name-style="western"><surname>Collingwood</surname><given-names>CA</given-names></name></person-group> (<year>1978</year>) <article-title>A provisional list of Iberian <tp:taxon-name><tp:taxon-name-part taxon-name-part-type="family">Formicidae</tp:taxon-name-part></tp:taxon-name> with a key to the worker caste (Hym. <tp:taxon-name><tp:taxon-name-part taxon-name-part-type="infraorder">Aculeata</tp:taxon-name-part></tp:taxon-name>).</article-title><source>EOS Revista Española de Entomología</source><volume>52</volume>: <fpage>65</fpage>–<lpage>95</lpage>.</mixed-citation></ref><ref id="B13"><mixed-citation xmlns:xlink="http://www.w3.org/1999/xlink" xlink:type="simple"><person-group><name name-style="western"><surname>Borowiec</surname><given-names>L</given-names></name></person-group> (<year>2014</year>) <article-title>Catalogue of ants of Europe, the Mediterranean Basin and adjacent regions (<tp:taxon-name><tp:taxon-name-part taxon-name-part-type="order">Hymenoptera</tp:taxon-name-part></tp:taxon-name>: <tp:taxon-name><tp:taxon-name-part taxon-name-part-type="family">Formicidae</tp:taxon-name-part></tp:taxon-name>).</article-title><source>Genus (Wroclaw)</source><volume>25</volume>: <fpage>1</fpage>–<lpage>340</lpage>.</mixed-citation></ref><ref id="B53"><mixed-citation xmlns:xlink="http://www.w3.org/1999/xlink" xlink:type="simple"><person-group><name name-style="western"><surname>Guénard</surname><given-names>B</given-names></name><name name-style="western"><surname>Weiser</surname><given-names>M</given-names></name><name name-style="western"><surname>Gomez</surname><given-names>K</given-names></name><name name-style="western"><surname>Narula</surname><given-names>N</given-names></name><name name-style="western"><surname>Economo</surname><given-names>EP</given-names></name></person-group> (<year>2017</year>) <article-title>The Global Ant Biodiversity Informatics (GABI) database: a synthesis of ant species geographic distributions.</article-title><source>Myrmecological News</source><volume>24</volume>: <fpage>83</fpage>–<lpage>89</lpage>.</mixed-citation></ref><ref id="B24"><mixed-citation xmlns:xlink="http://www.w3.org/1999/xlink" xlink:type="simple"><person-group><name name-style="western"><surname>Collingwood</surname><given-names>CA</given-names></name></person-group> (<year>1985</year>) <article-title><tp:taxon-name><tp:taxon-name-part taxon-name-part-type="order">Hymenoptera</tp:taxon-name-part></tp:taxon-name>: Fam. <tp:taxon-name><tp:taxon-name-part taxon-name-part-type="family">Formicidae</tp:taxon-name-part></tp:taxon-name> of Saudi Arabia.</article-title><source>Fauna of Saudi Arabia</source><volume>7</volume>: <fpage>230</fpage>–<lpage>302</lpage>.</mixed-citation></ref><ref id="B26"><mixed-citation xmlns:xlink="http://www.w3.org/1999/xlink" xlink:type="simple"><person-group><name name-style="western"><surname>Collingwood</surname><given-names>CA</given-names></name><name name-style="western"><surname>Agosti</surname><given-names>D</given-names></name></person-group> (<year>1996</year>) <article-title><tp:taxon-name><tp:taxon-name-part taxon-name-part-type="family">Formicidae</tp:taxon-name-part></tp:taxon-name> (<tp:taxon-name><tp:taxon-name-part taxon-name-part-type="class">Insecta</tp:taxon-name-part></tp:taxon-name>: <tp:taxon-name><tp:taxon-name-part taxon-name-part-type="order">Hymenoptera</tp:taxon-name-part></tp:taxon-name>) of Saudi Arabia (part 2).</article-title><source>Fauna of Saudi Arabia</source><volume>15</volume>: <fpage>300</fpage>–<lpage>385</lpage>.</mixed-citation></ref></ref-list></tp:taxon-treatment>
